# Supplementary material for: Structure, dynamics and transferability of the metal-dependent polyhistidine tetramerization motif TetrHis for single-chain Fv antibodies
Source: Commun Chem. 2023 Jul 28;6:160. doi: 10.1038/s42004-023-00962-x (PMC10382482; doi:10.1038/s42004-023-00962-x)
Supplement: Supplementary file 4 — Supplementary Data 1 [file 42004_2023_962_MOESM4_ESM.cif]

# generated by PyMOL 2.5.2
#
data_scfv_refine_11
_entry.id scfv_refine_11
#
_cell.entry_id scfv_refine_11
_cell.length_a 97.496
_cell.length_b 81.817
_cell.length_c 111.045
_cell.angle_alpha 90.00
_cell.angle_beta  111.14
_cell.angle_gamma 90.00
_symmetry.entry_id scfv_refine_11
_symmetry.space_group_name_H-M 'I 1 2 1'
#
loop_
_atom_site.group_PDB
_atom_site.id
_atom_site.type_symbol
_atom_site.label_atom_id
_atom_site.label_alt_id
_atom_site.label_comp_id
_atom_site.label_asym_id
_atom_site.label_entity_id
_atom_site.label_seq_id
_atom_site.pdbx_PDB_ins_code
_atom_site.Cartn_x
_atom_site.Cartn_y
_atom_site.Cartn_z
_atom_site.occupancy
_atom_site.B_iso_or_equiv
_atom_site.pdbx_formal_charge
_atom_site.auth_asym_id
_atom_site.pdbx_PDB_model_num
ATOM   1   N N   . GLN . . 19 ?  0.206 -48.535 -13.226 1.00  88.54 0 A 1
ATOM   2   C CA  . GLN . . 19 ?  1.464 -48.668 -12.483 1.00  78.06 0 A 1
ATOM   3   C C   . GLN . . 19 ?  2.669 -48.039 -13.217 1.00  80.18 0 A 1
ATOM   4   O O   . GLN . . 19 ?  3.597 -48.752 -13.568 1.00  84.87 0 A 1
ATOM   5   C CB  . GLN . . 19 ?  1.747 -50.155 -12.219 1.00  75.62 0 A 1
ATOM   6   C CG  . GLN . . 19 ?  1.578 -51.019 -13.471 1.00  91.55 0 A 1
ATOM   7   C CD  . GLN . . 19 ?  2.675 -52.046 -13.659 1.00 104.73 0 A 1
ATOM   8   N NE2 . GLN . . 19 ?  2.524 -52.890 -14.677 1.00  97.06 0 A 1
ATOM   9   O OE1 . GLN . . 19 ?  3.650 -52.076 -12.909 1.00 110.22 0 A 1
ATOM   10  N N   . VAL . . 20 ?  2.647 -46.732 -13.475 1.00  72.67 0 A 1
ATOM   11  C CA  . VAL . . 20 ?  3.777 -46.022 -14.060 1.00  63.46 0 A 1
ATOM   12  C C   . VAL . . 20 ?  4.494 -45.193 -12.997 1.00  64.69 0 A 1
ATOM   13  O O   . VAL . . 20 ?  3.887 -44.350 -12.332 1.00  67.41 0 A 1
ATOM   14  C CB  . VAL . . 20 ?  3.304 -45.155 -15.236 1.00  61.05 0 A 1
ATOM   15  C CG1 . VAL . . 20 ?  4.374 -44.236 -15.702 1.00  50.26 0 A 1
ATOM   16  C CG2 . VAL . . 20 ?  2.828 -46.067 -16.378 1.00  54.81 0 A 1
ATOM   17  N N   . GLN . . 21 ?  5.776 -45.467 -12.814 1.00  60.92 0 A 1
ATOM   18  C CA  . GLN . . 21 ?  6.747 -44.597 -12.148 1.00  55.68 0 A 1
ATOM   19  C C   . GLN . . 21 ?  7.581 -43.777 -13.099 1.00  51.93 0 A 1
ATOM   20  O O   . GLN . . 21 ?  8.112 -44.315 -14.076 1.00  46.06 0 A 1
ATOM   21  C CB  . GLN . . 21 ?  7.847 -45.320 -11.306 1.00  71.46 0 A 1
ATOM   22  C CG  . GLN . . 21 ?  8.144 -44.779 -9.767 1.00  82.15 0 A 1
ATOM   23  C CD  . GLN . . 21 ?  7.756 -45.588 -8.609 1.00  91.42 0 A 1
ATOM   24  N NE2 . GLN . . 21 ?  7.008 -45.015 -7.669 1.00  89.91 0 A 1
ATOM   25  O OE1 . GLN . . 21 ?  8.288 -46.684 -8.438 1.00  94.52 0 A 1
ATOM   26  N N   . LEU . . 22 ?  7.785 -42.511 -12.732 1.00  45.98 0 A 1
ATOM   27  C CA  . LEU . . 22 ?  9.002 -41.774 -13.065 1.00  48.44 0 A 1
ATOM   28  C C   . LEU . . 22 ?  9.617 -41.456 -11.701 1.00  43.04 0 A 1
ATOM   29  O O   . LEU . . 22 ?  9.206 -40.495 -11.044 1.00  50.82 0 A 1
ATOM   30  C CB  . LEU . . 22 ?  8.723 -40.518 -13.885 1.00  45.57 0 A 1
ATOM   31  C CG  . LEU . . 22 ?  8.427 -40.923 -15.317 1.00  40.15 0 A 1
ATOM   32  C CD1 . LEU . . 22 ?  6.948 -41.304 -15.486 1.00  38.44 0 A 1
ATOM   33  C CD2 . LEU . . 22 ?  8.805 -39.789 -16.207 1.00  43.36 0 A 1
ATOM   34  N N   . GLN . . 23 ? 10.607 -42.253 -11.286 1.00  48.40 0 A 1
ATOM   35  C CA  . GLN . . 23 ? 11.227 -42.158 -9.962 1.00  48.49 0 A 1
ATOM   36  C C   . GLN . . 23 ? 12.432 -41.222 -10.045 1.00  49.67 0 A 1
ATOM   37  O O   . GLN . . 23 ? 13.421 -41.526 -10.721 1.00  52.00 0 A 1
ATOM   38  C CB  . GLN . . 23 ? 11.652 -43.542 -9.472 1.00  53.24 0 A 1
ATOM   39  C CG  . GLN . . 23 ? 12.132 -43.615 -8.010 1.00  60.42 0 A 1
ATOM   40  C CD  . GLN . . 23 ? 11.271 -42.793 -7.051 1.00  78.04 0 A 1
ATOM   41  N NE2 . GLN . . 23 ? 11.908 -41.892 -6.309 1.00  80.93 0 A 1
ATOM   42  O OE1 . GLN . . 23 ? 10.050 -42.976 -6.969 1.00  73.55 0 A 1
ATOM   43  N N   . GLN . . 24 ? 12.346 -40.077 -9.368 1.00  48.21 0 A 1
ATOM   44  C CA  . GLN . . 24 ? 13.383 -39.059 -9.419 1.00  43.67 0 A 1
ATOM   45  C C   . GLN . . 24 ? 14.285 -39.121 -8.196 1.00  47.07 0 A 1
ATOM   46  O O   . GLN . . 24 ? 13.866 -39.504 -7.105 1.00  49.09 0 A 1
ATOM   47  C CB  . GLN . . 24 ? 12.762 -37.666 -9.532 1.00  41.96 0 A 1
ATOM   48  C CG  . GLN . . 24 ? 11.926 -37.486 -10.804 1.00  45.45 0 A 1
ATOM   49  C CD  . GLN . . 24 ? 11.856 -36.060 -11.253 1.00  43.92 0 A 1
ATOM   50  N NE2 . GLN . . 24 ? 13.006 -35.375 -11.264 1.00  39.08 0 A 1
ATOM   51  O OE1 . GLN . . 24 ? 10.780 -35.565 -11.581 1.00  39.71 0 A 1
ATOM   52  N N   . SER . . 25 ? 15.530 -38.707 -8.391 1.00  47.49 0 A 1
ATOM   53  C CA  . SER . . 25 ? 16.531 -38.752 -7.341 1.00  48.50 0 A 1
ATOM   54  C C   . SER . . 25 ? 16.239 -37.705 -6.257 1.00  46.73 0 A 1
ATOM   55  O O   . SER . . 25 ? 15.463 -36.759 -6.446 1.00  41.22 0 A 1
ATOM   56  C CB  . SER . . 25 ? 17.912 -38.515 -7.943 1.00  40.14 0 A 1
ATOM   57  O OG  . SER . . 25 ? 17.821 -37.507 -8.940 1.00  39.99 0 A 1
ATOM   58  N N   . ASP . . 26 ? 16.917 -37.875 -5.121 1.00  40.02 0 A 1
ATOM   59  C CA  . ASP . . 26 ? 16.713 -37.066 -3.927 1.00  53.31 0 A 1
ATOM   60  C C   . ASP . . 26 ? 17.232 -35.636 -4.091 1.00  56.62 0 A 1
ATOM   61  O O   . ASP . . 26 ? 18.069 -35.333 -4.951 1.00  44.41 0 A 1
ATOM   62  C CB  . ASP . . 26 ? 17.402 -37.697 -2.721 1.00  47.43 0 A 1
ATOM   63  C CG  . ASP . . 26 ? 16.636 -38.868 -2.165 1.00  61.64 0 A 1
ATOM   64  O OD1 . ASP . . 26 ? 15.387 -38.840 -2.249 1.00  74.13 0 A 1
ATOM   65  O OD2 . ASP . . 26 ? 17.278 -39.796 -1.619 1.00  73.03 -1 A 1
ATOM   66  N N   . ALA . . 27 ? 16.742 -34.763 -3.208 1.00  43.20 0 A 1
ATOM   67  C CA  . ALA . . 27 ? 17.082 -33.349 -3.259 1.00  47.79 0 A 1
ATOM   68  C C   . ALA . . 27 ? 18.591 -33.141 -3.189 1.00  46.16 0 A 1
ATOM   69  O O   . ALA . . 27 ? 19.316 -33.883 -2.529 1.00  49.33 0 A 1
ATOM   70  C CB  . ALA . . 27 ? 16.400 -32.600 -2.116 1.00  34.86 0 A 1
ATOM   71  N N   . GLU . . 28 ? 19.064 -32.106 -3.869 1.00  47.40 0 A 1
ATOM   72  C CA  . GLU . . 28 ? 20.479 -31.768 -3.887 1.00  44.24 0 A 1
ATOM   73  C C   . GLU . . 28 ? 20.684 -30.432 -3.186 1.00  53.68 0 A 1
ATOM   74  O O   . GLU . . 28 ? 19.871 -29.504 -3.312 1.00  47.94 0 A 1
ATOM   75  C CB  . GLU . . 28 ? 21.035 -31.691 -5.314 1.00  45.10 0 A 1
ATOM   76  C CG  . GLU . . 28 ? 20.718 -32.915 -6.174 1.00  49.85 0 A 1
ATOM   77  C CD  . GLU . . 28 ? 21.826 -33.980 -6.165 1.00  64.08 0 A 1
ATOM   78  O OE1 . GLU . . 28 ? 22.785 -33.885 -5.356 1.00  48.72 0 A 1
ATOM   79  O OE2 . GLU . . 28 ? 21.726 -34.927 -6.979 1.00  63.56 -1 A 1
ATOM   80  N N   . LEU . . 29 ? 21.764 -30.362 -2.424 1.00  49.03 0 A 1
ATOM   81  C CA  . LEU . . 29 ? 22.171 -29.152 -1.727 1.00  56.81 0 A 1
ATOM   82  C C   . LEU . . 29 ? 23.644 -28.987 -2.071 1.00  53.13 0 A 1
ATOM   83  O O   . LEU . . 29 ? 24.503 -29.628 -1.455 1.00  53.05 0 A 1
ATOM   84  C CB  . LEU . . 29 ? 21.941 -29.282 -0.222 1.00  44.44 0 A 1
ATOM   85  C CG  . LEU . . 29 ? 22.266 -28.038  0.587 1.00  51.50 0 A 1
ATOM   86  C CD1 . LEU . . 29 ? 21.361 -26.895  0.119 1.00  50.17 0 A 1
ATOM   87  C CD2 . LEU . . 29 ? 22.119 -28.285  2.084 1.00  40.64 0 A 1
ATOM   88  N N   . VAL . . 30 ? 23.933 -28.112 -3.037 1.00  53.94 0 A 1
ATOM   89  C CA  . VAL . . 30 ? 25.274 -27.989 -3.590 1.00  59.28 0 A 1
ATOM   90  C C   . VAL . . 30 ? 25.721 -26.538 -3.529 1.00  59.60 0 A 1
ATOM   91  O O   . VAL . . 30 ? 24.913 -25.608 -3.427 1.00  54.95 0 A 1
ATOM   92  C CB  . VAL . . 30 ? 25.366 -28.507 -5.043 1.00  56.53 0 A 1
ATOM   93  C CG1 . VAL . . 30 ? 25.159 -30.010 -5.089 1.00  54.71 0 A 1
ATOM   94  C CG2 . VAL . . 30 ? 24.356 -27.797 -5.933 1.00  58.06 0 A 1
ATOM   95  N N   . LYS . . 31 ? 27.067 -26.358 -3.613 1.00  58.74 0 A 1
ATOM   96  C CA  . LYS . . 31 ? 27.648 -25.031 -3.597 1.00  63.27 0 A 1
ATOM   97  C C   . LYS . . 31 ? 27.660 -24.453 -5.007 1.00  56.57 0 A 1
ATOM   98  O O   . LYS . . 31 ? 27.640 -25.198 -5.991 1.00  51.55 0 A 1
ATOM   99  C CB  . LYS . . 31 ? 29.067 -25.073 -3.032 1.00  66.45 0 A 1
ATOM   100 C CG  . LYS . . 31 ? 29.138 -24.946 -1.497 1.00  69.44 0 A 1
ATOM   101 C CD  . LYS . . 31 ? 30.440 -25.531 -0.939 1.00  74.72 0 A 1
ATOM   102 C CE  . LYS . . 31 ? 30.637 -26.978 -1.434 1.00  99.39 0 A 1
ATOM   103 N NZ  . LYS . . 31 ? 32.055 -27.349 -1.752 1.00  95.65 1 A 1
ATOM   104 N N   . PRO . . 32 ? 27.641 -23.125 -5.116 1.00  67.77 0 A 1
ATOM   105 C CA  . PRO . . 32 ? 27.660 -22.493 -6.440 1.00  59.99 0 A 1
ATOM   106 C C   . PRO . . 32 ? 28.923 -22.870 -7.201 1.00  66.00 0 A 1
ATOM   107 O O   . PRO . . 32 ? 30.011 -22.972 -6.630 1.00  63.59 0 A 1
ATOM   108 C CB  . PRO . . 32 ? 27.611 -20.996 -6.117 1.00  64.86 0 A 1
ATOM   109 C CG  . PRO . . 32 ? 27.054 -20.929 -4.710 1.00  61.76 0 A 1
ATOM   110 C CD  . PRO . . 32 ? 27.603 -22.133 -4.029 1.00  59.49 0 A 1
ATOM   111 N N   . GLY . . 33 ? 28.764 -23.097 -8.504 1.00  65.45 0 A 1
ATOM   112 C CA  . GLY . . 33 ? 29.854 -23.532 -9.343 1.00  49.52 0 A 1
ATOM   113 C C   . GLY . . 33 ? 29.939 -25.030 -9.519 1.00  55.86 0 A 1
ATOM   114 O O   . GLY . . 33 ? 30.695 -25.496 -10.382 1.00  56.00 0 A 1
ATOM   115 N N   . ALA . . 34 ? 29.205 -25.798 -8.721 1.00  51.11 0 A 1
ATOM   116 C CA  . ALA . . 34 ? 29.230 -27.241 -8.848 1.00  56.42 0 A 1
ATOM   117 C C   . ALA . . 34 ? 28.259 -27.704 -9.936 1.00  57.46 0 A 1
ATOM   118 O O   . ALA . . 34 ? 27.520 -26.911 -10.536 1.00  49.88 0 A 1
ATOM   119 C CB  . ALA . . 34 ? 28.888 -27.901 -7.512 1.00  43.92 0 A 1
ATOM   120 N N   . SER . . 35 ? 28.291 -29.013 -10.189 1.00  53.62 0 A 1
ATOM   121 C CA  . SER . . 35 ? 27.354 -29.722 -11.043 1.00  49.09 0 A 1
ATOM   122 C C   . SER . . 35 ? 26.523 -30.696 -10.215 1.00  54.28 0 A 1
ATOM   123 O O   . SER . . 35 ? 26.938 -31.137 -9.136 1.00  60.27 0 A 1
ATOM   124 C CB  . SER . . 35 ? 28.092 -30.503 -12.135 1.00  46.97 0 A 1
ATOM   125 O OG  . SER . . 35 ? 28.965 -29.653 -12.846 1.00  63.46 0 A 1
ATOM   126 N N   . VAL . . 36 ? 25.350 -31.048 -10.745 1.00  45.86 0 A 1
ATOM   127 C CA  . VAL . . 36 ? 24.544 -32.152 -10.235 1.00  49.29 0 A 1
ATOM   128 C C   . VAL . . 36 ? 24.016 -32.952 -11.413 1.00  47.43 0 A 1
ATOM   129 O O   . VAL . . 36 ? 23.608 -32.386 -12.432 1.00  42.38 0 A 1
ATOM   130 C CB  . VAL . . 36 ? 23.348 -31.687 -9.382 1.00  46.71 0 A 1
ATOM   131 C CG1 . VAL . . 36 ? 23.775 -31.353 -7.975 1.00  49.40 0 A 1
ATOM   132 C CG2 . VAL . . 36 ? 22.638 -30.527 -10.067 1.00  47.60 0 A 1
ATOM   133 N N   . LYS . . 37 ? 23.966 -34.265 -11.243 1.00  45.82 0 A 1
ATOM   134 C CA  . LYS . . 37 ? 23.340 -35.168 -12.197 1.00  48.28 0 A 1
ATOM   135 C C   . LYS . . 37 ? 22.148 -35.801 -11.495 1.00  48.29 0 A 1
ATOM   136 O O   . LYS . . 37 ? 22.330 -36.639 -10.602 1.00  49.19 0 A 1
ATOM   137 C CB  . LYS . . 37 ? 24.326 -36.230 -12.676 1.00  46.41 0 A 1
ATOM   138 C CG  . LYS . . 37 ? 23.747 -37.205 -13.686 1.00  41.21 0 A 1
ATOM   139 C CD  . LYS . . 37 ? 24.688 -37.321 -14.876 1.00  47.15 0 A 1
ATOM   140 C CE  . LYS . . 37 ? 24.929 -38.751 -15.273 1.00  43.32 0 A 1
ATOM   141 N NZ  . LYS . . 37 ? 25.909 -38.783 -16.408 1.00  53.71 1 A 1
ATOM   142 N N   . ILE . . 38 ? 20.923 -35.374 -11.880 1.00  38.36 0 A 1
ATOM   143 C CA  . ILE . . 38 ? 19.695 -35.925 -11.321 1.00  39.01 0 A 1
ATOM   144 C C   . ILE . . 38 ? 19.130 -36.968 -12.275 1.00  53.00 0 A 1
ATOM   145 O O   . ILE . . 38 ? 19.361 -36.931 -13.498 1.00  42.60 0 A 1
ATOM   146 C CB  . ILE . . 38 ? 18.655 -34.829 -10.990 1.00  41.81 0 A 1
ATOM   147 C CG1 . ILE . . 38 ? 18.210 -34.060 -12.199 1.00  41.27 0 A 1
ATOM   148 C CG2 . ILE . . 38 ? 19.218 -33.808 -10.027 1.00  49.08 0 A 1
ATOM   149 C CD1 . ILE . . 38 ? 17.358 -32.867 -11.772 1.00  39.87 0 A 1
ATOM   150 N N   . SER . . 39 ? 18.402 -37.936 -11.708 1.00  43.72 0 A 1
ATOM   151 C CA  . SER . . 39 ? 17.997 -39.103 -12.474 1.00  44.02 0 A 1
ATOM   152 C C   . SER . . 39 ? 16.480 -39.274 -12.497 1.00  38.49 0 A 1
ATOM   153 O O   . SER . . 39 ? 15.743 -38.739 -11.670 1.00  40.55 0 A 1
ATOM   154 C CB  . SER . . 39 ? 18.656 -40.374 -11.926 1.00  34.92 0 A 1
ATOM   155 O OG  . SER . . 39 ? 17.989 -40.813 -10.756 1.00  47.88 0 A 1
ATOM   156 N N   . CYS . . 40 ? 16.033 -40.089 -13.440 1.00  44.94 0 A 1
ATOM   157 C CA  . CYS . . 40 ? 14.612 -40.315 -13.668 1.00  49.61 0 A 1
ATOM   158 C C   . CYS . . 40 ? 14.500 -41.772 -14.087 1.00  46.73 0 A 1
ATOM   159 O O   . CYS . . 40 ? 14.811 -42.111 -15.232 1.00  46.31 0 A 1
ATOM   160 C CB  . CYS . . 40 ? 14.063 -39.385 -14.742 1.00  37.60 0 A 1
ATOM   161 S SG  . CYS . . 40 ? 12.334 -39.579 -15.074 1.00  40.75 0 A 1
ATOM   162 N N   . LYS . . 41 ? 14.082 -42.618 -13.155 1.00  44.68 0 A 1
ATOM   163 C CA  . LYS . . 41 ? 13.989 -44.048 -13.393 1.00  48.74 0 A 1
ATOM   164 C C   . LYS . . 41 ? 12.549 -44.375 -13.778 1.00  45.13 0 A 1
ATOM   165 O O   . LYS . . 41 ? 11.621 -44.135 -13.000 1.00  43.36 0 A 1
ATOM   166 C CB  . LYS . . 41 ? 14.433 -44.830 -12.155 1.00  44.73 0 A 1
ATOM   167 C CG  . LYS . . 41 ? 14.943 -46.243 -12.478 1.00  60.00 0 A 1
ATOM   168 C CD  . LYS . . 41 ? 13.912 -47.317 -12.114 1.00  80.93 0 A 1
ATOM   169 C CE  . LYS . . 41 ? 13.897 -48.490 -13.107 1.00  80.97 0 A 1
ATOM   170 N NZ  . LYS . . 41 ? 12.815 -49.495 -12.798 1.00  77.44 1 A 1
ATOM   171 N N   . VAL . . 42 ? 12.354 -44.880 -14.987 1.00  48.62 0 A 1
ATOM   172 C CA  . VAL . . 42 ? 10.999 -45.107 -15.480 1.00  57.96 0 A 1
ATOM   173 C C   . VAL . . 42 ? 10.653 -46.588 -15.397 1.00  50.34 0 A 1
ATOM   174 O O   . VAL . . 42 ? 11.496 -47.469 -15.590 1.00  49.91 0 A 1
ATOM   175 C CB  . VAL . . 42 ? 10.799 -44.575 -16.921 1.00  54.33 0 A 1
ATOM   176 C CG1 . VAL . . 42 ? 11.442 -43.200 -17.096 1.00  40.50 0 A 1
ATOM   177 C CG2 . VAL . . 42 ? 11.309 -45.560 -17.948 1.00  55.56 0 A 1
ATOM   178 N N   . SER . . 43 ?  9.385 -46.863 -15.115 1.00  51.06 0 A 1
ATOM   179 C CA  . SER . . 43 ?  8.878 -48.225 -15.150 1.00  58.61 0 A 1
ATOM   180 C C   . SER . . 43 ?  7.402 -48.179 -15.527 1.00  61.42 0 A 1
ATOM   181 O O   . SER . . 43 ?  6.695 -47.218 -15.207 1.00  56.54 0 A 1
ATOM   182 C CB  . SER . . 43 ?  9.072 -48.950 -13.806 1.00  54.33 0 A 1
ATOM   183 O OG  . SER . . 43 ?  8.308 -48.365 -12.760 1.00  50.11 0 A 1
ATOM   184 N N   . GLY . . 44 ?  6.948 -49.225 -16.219 1.00  54.10 0 A 1
ATOM   185 C CA  . GLY . . 44 ?  5.552 -49.359 -16.586 1.00  60.11 0 A 1
ATOM   186 C C   . GLY . . 44 ?  5.210 -49.088 -18.037 1.00  58.03 0 A 1
ATOM   187 O O   . GLY . . 44 ?  4.039 -49.232 -18.407 1.00  61.28 0 A 1
ATOM   188 N N   . TYR . . 45 ?  6.182 -48.679 -18.857 1.00  55.79 0 A 1
ATOM   189 C CA  . TYR . . 45 ?  6.036 -48.569 -20.306 1.00  51.45 0 A 1
ATOM   190 C C   . TYR . . 45 ?  7.421 -48.736 -20.899 1.00  49.90 0 A 1
ATOM   191 O O   . TYR . . 45 ?  8.420 -48.729 -20.184 1.00  45.31 0 A 1
ATOM   192 C CB  . TYR . . 45 ?  5.415 -47.236 -20.754 1.00  46.52 0 A 1
ATOM   193 C CG  . TYR . . 45 ?  6.222 -46.008 -20.374 1.00  57.42 0 A 1
ATOM   194 C CD1 . TYR . . 45 ?  6.147 -45.484 -19.084 1.00  56.84 0 A 1
ATOM   195 C CD2 . TYR . . 45 ?  7.039 -45.356 -21.302 1.00  50.27 0 A 1
ATOM   196 C CE1 . TYR . . 45 ?  6.868 -44.352 -18.721 1.00  52.59 0 A 1
ATOM   197 C CE2 . TYR . . 45 ?  7.772 -44.216 -20.945 1.00  47.17 0 A 1
ATOM   198 C CZ  . TYR . . 45 ?  7.683 -43.723 -19.652 1.00  53.76 0 A 1
ATOM   199 O OH  . TYR . . 45 ?  8.403 -42.606 -19.270 1.00  44.42 0 A 1
ATOM   200 N N   . THR . . 46 ?  7.477 -48.855 -22.222 1.00  60.23 0 A 1
ATOM   201 C CA  . THR . . 46 ?  8.745 -49.103 -22.907 1.00  53.60 0 A 1
ATOM   202 C C   . THR . . 46 ?  9.574 -47.827 -22.915 1.00  46.77 0 A 1
ATOM   203 O O   . THR . . 46 ?  9.189 -46.828 -23.525 1.00  49.75 0 A 1
ATOM   204 C CB  . THR . . 46 ?  8.485 -49.589 -24.327 1.00  49.69 0 A 1
ATOM   205 C CG2 . THR . . 46 ?  8.593 -51.083 -24.377 1.00  56.64 0 A 1
ATOM   206 O OG1 . THR . . 46 ?  7.161 -49.186 -24.731 1.00  69.22 0 A 1
ATOM   207 N N   . PHE . . 47 ? 10.702 -47.858 -22.212 1.00  53.05 0 A 1
ATOM   208 C CA  . PHE . . 47 ? 11.500 -46.656 -22.013 1.00  48.03 0 A 1
ATOM   209 C C   . PHE . . 47 ? 11.966 -46.077 -23.348 1.00  46.61 0 A 1
ATOM   210 O O   . PHE . . 47 ? 11.796 -44.880 -23.606 1.00  46.89 0 A 1
ATOM   211 C CB  . PHE . . 47 ? 12.682 -47.001 -21.091 1.00  43.75 0 A 1
ATOM   212 C CG  . PHE . . 47 ? 13.646 -45.866 -20.842 1.00  47.50 0 A 1
ATOM   213 C CD1 . PHE . . 47 ? 13.223 -44.674 -20.269 1.00  54.22 0 A 1
ATOM   214 C CD2 . PHE . . 47 ? 14.992 -46.013 -21.146 1.00  51.92 0 A 1
ATOM   215 C CE1 . PHE . . 47 ? 14.122 -43.639 -20.035 1.00  46.46 0 A 1
ATOM   216 C CE2 . PHE . . 47 ? 15.891 -44.992 -20.910 1.00  49.25 0 A 1
ATOM   217 C CZ  . PHE . . 47 ? 15.458 -43.804 -20.354 1.00  45.49 0 A 1
ATOM   218 N N   . THR . . 48 ? 12.529 -46.917 -24.226 1.00  40.70 0 A 1
ATOM   219 C CA  . THR . . 48 ? 13.142 -46.409 -25.451 1.00  47.39 0 A 1
ATOM   220 C C   . THR . . 48 ? 12.121 -46.046 -26.513 1.00  51.66 0 A 1
ATOM   221 O O   . THR . . 48 ? 12.502 -45.521 -27.561 1.00  53.96 0 A 1
ATOM   222 C CB  . THR . . 48 ? 14.134 -47.420 -26.033 1.00  51.91 0 A 1
ATOM   223 C CG2 . THR . . 48 ? 15.456 -47.343 -25.281 1.00  59.15 0 A 1
ATOM   224 O OG1 . THR . . 48 ? 13.606 -48.744 -25.900 1.00  60.79 0 A 1
ATOM   225 N N   . ASP . . 49 ? 10.849 -46.321 -26.269 1.00  40.83 0 A 1
ATOM   226 C CA  . ASP . . 49 ?  9.760 -46.013 -27.182 1.00  53.20 0 A 1
ATOM   227 C C   . ASP . . 49 ?  9.206 -44.613 -26.971 1.00  47.97 0 A 1
ATOM   228 O O   . ASP . . 49 ?  8.198 -44.257 -27.585 1.00  48.36 0 A 1
ATOM   229 C CB  . ASP . . 49 ?  8.639 -47.045 -27.038 1.00  54.23 0 A 1
ATOM   230 C CG  . ASP . . 49 ?  8.810 -48.225 -27.987 1.00  72.80 0 A 1
ATOM   231 O OD1 . ASP . . 49 ?  9.871 -48.279 -28.670 1.00  63.37 0 A 1
ATOM   232 O OD2 . ASP . . 49 ?  7.895 -49.097 -28.030 1.00  71.28 -1 A 1
ATOM   233 N N   . HIS . . 50 ?  9.761 -43.859 -26.030 1.00  43.39 0 A 1
ATOM   234 C CA  . HIS . . 50 ?  9.208 -42.568 -25.665 1.00  43.55 0 A 1
ATOM   235 C C   . HIS . . 50 ? 10.345 -41.620 -25.315 1.00  42.60 0 A 1
ATOM   236 O O   . HIS . . 50 ? 11.430 -42.046 -24.905 1.00  47.81 0 A 1
ATOM   237 C CB  . HIS . . 50 ?  8.230 -42.703 -24.479 1.00  39.74 0 A 1
ATOM   238 C CG  . HIS . . 50 ?  7.086 -43.640 -24.732 1.00  44.48 0 A 1
ATOM   239 C CD2 . HIS . . 50 ?  7.011 -44.993 -24.688 1.00  52.72 0 A 1
ATOM   240 N ND1 . HIS . . 50 ?  5.835 -43.204 -25.105 1.00  38.80 0 A 1
ATOM   241 C CE1 . HIS . . 50 ?  5.038 -44.243 -25.279 1.00  46.90 0 A 1
ATOM   242 N NE2 . HIS . . 50 ?  5.726 -45.341 -25.029 1.00  46.12 0 A 1
ATOM   243 N N   . THR . . 51 ? 10.102 -40.329 -25.514 1.00  39.82 0 A 1
ATOM   244 C CA  . THR . . 51 ? 11.041 -39.320 -25.048 1.00  39.07 0 A 1
ATOM   245 C C   . THR . . 51 ? 10.892 -39.108 -23.542 1.00  41.84 0 A 1
ATOM   246 O O   . THR . . 51 ?  9.952 -39.599 -22.905 1.00  39.46 0 A 1
ATOM   247 C CB  . THR . . 51 ? 10.838 -37.996 -25.780 1.00  31.90 0 A 1
ATOM   248 C CG2 . THR . . 51 ? 11.252 -38.141 -27.233 1.00  39.69 0 A 1
ATOM   249 O OG1 . THR . . 51 ?  9.451 -37.627 -25.732 1.00  42.68 0 A 1
ATOM   250 N N   . ILE . . 52 ? 11.889 -38.443 -22.962 1.00  41.13 0 A 1
ATOM   251 C CA  . ILE . . 52 ? 11.810 -37.879 -21.618 1.00  30.46 0 A 1
ATOM   252 C C   . ILE . . 52 ? 11.924 -36.366 -21.761 1.00  42.35 0 A 1
ATOM   253 O O   . ILE . . 52 ? 12.873 -35.874 -22.387 1.00  40.06 0 A 1
ATOM   254 C CB  . ILE . . 52 ? 12.905 -38.428 -20.694 1.00  30.25 0 A 1
ATOM   255 C CG1 . ILE . . 52 ? 12.746 -39.936 -20.501 1.00  39.30 0 A 1
ATOM   256 C CG2 . ILE . . 52 ? 12.849 -37.745 -19.353 1.00  40.55 0 A 1
ATOM   257 C CD1 . ILE . . 52 ? 11.572 -40.320 -19.615 1.00  41.51 0 A 1
ATOM   258 N N   . HIS . . 53 ? 10.927 -35.633 -21.251 1.00  39.12 0 A 1
ATOM   259 C CA  . HIS . . 53 ? 10.953 -34.176 -21.176 1.00  36.34 0 A 1
ATOM   260 C C   . HIS . . 53 ? 11.387 -33.740 -19.783 1.00  41.41 0 A 1
ATOM   261 O O   . HIS . . 53 ? 11.064 -34.396 -18.789 1.00  41.26 0 A 1
ATOM   262 C CB  . HIS . . 53 ?  9.584 -33.568 -21.460 1.00  41.45 0 A 1
ATOM   263 C CG  . HIS . . 53 ?  9.087 -33.776 -22.852 1.00  43.14 0 A 1
ATOM   264 C CD2 . HIS . . 53 ?  8.585 -34.877 -23.460 1.00  41.48 0 A 1
ATOM   265 N ND1 . HIS . . 53 ?  9.017 -32.758 -23.779 1.00  36.18 0 A 1
ATOM   266 C CE1 . HIS . . 53 ?  8.508 -33.229 -24.904 1.00  45.43 0 A 1
ATOM   267 N NE2 . HIS . . 53 ?  8.240 -34.512 -24.738 1.00  42.53 0 A 1
ATOM   268 N N   . TRP . . 54 ? 12.089 -32.606 -19.710 1.00  38.90 0 A 1
ATOM   269 C CA  . TRP . . 54 ? 12.555 -32.053 -18.441 1.00  36.34 0 A 1
ATOM   270 C C   . TRP . . 54 ? 12.080 -30.613 -18.288 1.00  40.15 0 A 1
ATOM   271 O O   . TRP . . 54 ? 12.190 -29.807 -19.223 1.00  39.75 0 A 1
ATOM   272 C CB  . TRP . . 54 ? 14.077 -32.097 -18.323 1.00  33.26 0 A 1
ATOM   273 C CG  . TRP . . 54 ? 14.662 -33.479 -18.271 1.00  40.60 0 A 1
ATOM   274 C CD1 . TRP . . 54 ? 15.012 -34.274 -19.343 1.00  32.83 0 A 1
ATOM   275 C CD2 . TRP . . 54 ? 15.003 -34.226 -17.092 1.00  46.25 0 A 1
ATOM   276 C CE2 . TRP . . 54 ? 15.550 -35.462 -17.525 1.00  41.87 0 A 1
ATOM   277 C CE3 . TRP . . 54 ? 14.898 -33.973 -15.715 1.00  40.46 0 A 1
ATOM   278 N NE1 . TRP . . 54 ? 15.546 -35.458 -18.897 1.00  40.96 0 A 1
ATOM   279 C CZ2 . TRP . . 54 ? 15.990 -36.435 -16.635 1.00  37.52 0 A 1
ATOM   280 C CZ3 . TRP . . 54 ? 15.345 -34.941 -14.824 1.00  42.64 0 A 1
ATOM   281 C CH2 . TRP . . 54 ? 15.882 -36.161 -15.289 1.00  45.18 0 A 1
ATOM   282 N N   . MET . . 55 ? 11.589 -30.292 -17.089 1.00  37.25 0 A 1
ATOM   283 C CA  . MET . . 55 ? 11.023 -28.988 -16.770 1.00  34.87 0 A 1
ATOM   284 C C   . MET . . 55 ? 11.684 -28.425 -15.515 1.00  39.17 0 A 1
ATOM   285 O O   . MET . . 55 ? 12.134 -29.165 -14.623 1.00  31.46 0 A 1
ATOM   286 C CB  . MET . . 55 ?  9.509 -29.071 -16.535 1.00  30.46 0 A 1
ATOM   287 C CG  . MET . . 55 ?  8.694 -28.942 -17.779 1.00  38.93 0 A 1
ATOM   288 S SD  . MET . . 55 ?  8.656 -30.469 -18.737 1.00  46.54 0 A 1
ATOM   289 C CE  . MET . . 55 ?  8.554 -31.713 -17.458 1.00  36.01 0 A 1
ATOM   290 N N   . LYS . . 56 ? 11.730 -27.101 -15.448 1.00  33.46 0 A 1
ATOM   291 C CA  . LYS . . 56 ? 12.254 -26.404 -14.284 1.00  42.13 0 A 1
ATOM   292 C C   . LYS . . 56 ? 11.123 -25.595 -13.663 1.00  43.28 0 A 1
ATOM   293 O O   . LYS . . 56 ? 10.303 -25.022 -14.385 1.00  42.23 0 A 1
ATOM   294 C CB  . LYS . . 56 ? 13.440 -25.523 -14.662 1.00  36.44 0 A 1
ATOM   295 C CG  . LYS . . 56 ? 13.923 -24.629 -13.555 1.00  38.35 0 A 1
ATOM   296 C CD  . LYS . . 56 ? 14.948 -23.688 -14.140 1.00  47.86 0 A 1
ATOM   297 C CE  . LYS . . 56 ? 15.646 -22.867 -13.068 1.00  47.31 0 A 1
ATOM   298 N NZ  . LYS . . 56 ? 16.458 -21.809 -13.728 1.00  49.87 1 A 1
ATOM   299 N N   . GLN . . 57 ? 11.020 -25.623 -12.332 1.00  48.61 0 A 1
ATOM   300 C CA  . GLN . . 57 ?  9.981 -24.850 -11.655 1.00  46.96 0 A 1
ATOM   301 C C   . GLN . . 57 ? 10.560 -24.197 -10.409 1.00  40.48 0 A 1
ATOM   302 O O   . GLN . . 57 ? 11.195 -24.862 -9.593 1.00  46.26 0 A 1
ATOM   303 C CB  . GLN . . 57 ?  8.739 -25.705 -11.312 1.00  41.84 0 A 1
ATOM   304 C CG  . GLN . . 57 ?  7.552 -24.835 -10.880 1.00  44.20 0 A 1
ATOM   305 C CD  . GLN . . 57 ?  6.270 -25.584 -10.519 1.00  46.54 0 A 1
ATOM   306 N NE2 . GLN . . 57 ?  6.381 -26.828 -10.091 1.00  43.26 0 A 1
ATOM   307 O OE1 . GLN . . 57 ?  5.184 -25.027 -10.641 1.00  56.57 0 A 1
ATOM   308 N N   . ARG . . 58 ? 10.370 -22.892 -10.284 1.00  58.18 0 A 1
ATOM   309 C CA  . ARG . . 58 ? 10.737 -22.475 -8.936 1.00  74.71 0 A 1
ATOM   310 C C   . ARG . . 58 ?  9.461 -22.478 -8.101 1.00  96.39 0 A 1
ATOM   311 O O   . ARG . . 58 ?  8.407 -22.114 -8.618 1.00  95.74 0 A 1
ATOM   312 C CB  . ARG . . 58 ? 11.371 -21.081 -8.966 1.00  57.68 0 A 1
ATOM   313 C CG  . ARG . . 58 ? 12.492 -20.974 -10.011 1.00  55.61 0 A 1
ATOM   314 C CD  . ARG . . 58 ? 13.224 -19.648 -10.009 1.00  69.48 0 A 1
ATOM   315 N NE  . ARG . . 58 ? 13.933 -19.463 -11.272 1.00  83.13 0 A 1
ATOM   316 C CZ  . ARG . . 58 ? 14.640 -18.386 -11.595 1.00  88.37 0 A 1
ATOM   317 N NH1 . ARG . . 58 ? 14.755 -17.358 -10.766 1.00  90.92 1 A 1
ATOM   318 N NH2 . ARG . . 58 ? 15.246 -18.336 -12.781 1.00  72.51 0 A 1
ATOM   319 N N   . PRO . . 59 ?  9.469 -22.888 -6.823 1.00 124.72 0 A 1
ATOM   320 C CA  . PRO . . 59 ?  8.198 -23.204 -6.131 1.00 119.59 0 A 1
ATOM   321 C C   . PRO . . 59 ?  7.152 -22.103 -6.283 1.00 121.09 0 A 1
ATOM   322 O O   . PRO . . 59 ?  7.464 -20.915 -6.176 1.00 122.25 0 A 1
ATOM   323 C CB  . PRO . . 59 ?  8.626 -23.382 -4.666 1.00 115.64 0 A 1
ATOM   324 C CG  . PRO . . 59 ? 10.068 -23.760 -4.742 1.00 106.55 0 A 1
ATOM   325 C CD  . PRO . . 59 ? 10.632 -23.012 -5.925 1.00 112.82 0 A 1
ATOM   326 N N   . GLU . . 60 ?  5.905 -22.512 -6.524 1.00 108.59 0 A 1
ATOM   327 C CA  . GLU . . 60 ?  4.870 -21.604 -7.046 1.00 113.15 0 A 1
ATOM   328 C C   . GLU . . 60 ?  5.340 -21.217 -8.458 1.00 109.73 0 A 1
ATOM   329 O O   . GLU . . 60 ?  5.980 -22.004 -9.165 1.00 115.96 0 A 1
ATOM   330 C CB  . GLU . . 60 ?  4.625 -20.393 -6.120 1.00 124.95 0 A 1
ATOM   331 C CG  . GLU . . 60 ?  3.385 -20.386 -5.241 1.00 125.10 0 A 1
ATOM   332 C CD  . GLU . . 60 ?  3.150 -19.047 -4.533 1.00 128.92 0 A 1
ATOM   333 O OE1 . GLU . . 60 ?  4.114 -18.330 -4.207 1.00 112.71 0 A 1
ATOM   334 O OE2 . GLU . . 60 ?  1.977 -18.702 -4.329 1.00 142.28 -1 A 1
ATOM   335 N N   . GLN . . 61 ?  5.010 -19.997 -8.849 1.00 110.00 0 A 1
ATOM   336 C CA  . GLN . . 61 ?  5.679 -19.239 -9.917 1.00 119.07 0 A 1
ATOM   337 C C   . GLN . . 61 ?  5.911 -20.109 -11.160 1.00  99.63 0 A 1
ATOM   338 O O   . GLN . . 61 ?  5.123 -21.030 -11.417 1.00  93.78 0 A 1
ATOM   339 C CB  . GLN . . 61 ?  6.862 -18.626 -9.219 1.00  98.38 0 A 1
ATOM   340 C CG  . GLN . . 61 ?  6.336 -17.629 -8.181 1.00 101.69 0 A 1
ATOM   341 C CD  . GLN . . 61 ?  7.012 -17.721 -6.824 1.00 124.05 0 A 1
ATOM   342 N NE2 . GLN . . 61 ?  7.585 -18.900 -6.506 1.00 121.89 0 A 1
ATOM   343 O OE1 . GLN . . 61 ?  7.039 -16.740 -6.072 1.00 129.61 0 A 1
ATOM   344 N N   . GLY . . 62 ?  6.962 -19.825 -11.950 1.00  89.36 0 A 1
ATOM   345 C CA  . GLY . . 62 ?  7.033 -20.256 -13.336 1.00  79.81 0 A 1
ATOM   346 C C   . GLY . . 62 ?  7.620 -21.625 -13.612 1.00  71.22 0 A 1
ATOM   347 O O   . GLY . . 62 ?  8.687 -21.983 -13.098 1.00  75.25 0 A 1
ATOM   348 N N   . LEU . . 63 ?  6.908 -22.380 -14.455 1.00  41.07 0 A 1
ATOM   349 C CA  . LEU . . 63 ?  7.358 -23.652 -15.003 1.00  43.92 0 A 1
ATOM   350 C C   . LEU . . 63 ?  7.973 -23.384 -16.367 1.00  44.00 0 A 1
ATOM   351 O O   . LEU . . 63 ?  7.415 -22.620 -17.163 1.00  41.23 0 A 1
ATOM   352 C CB  . LEU . . 63 ?  6.219 -24.648 -15.199 1.00  43.56 0 A 1
ATOM   353 C CG  . LEU . . 63 ?  5.905 -25.804 -14.253 1.00  57.58 0 A 1
ATOM   354 C CD1 . LEU . . 63 ?  4.496 -26.303 -14.626 1.00  39.91 0 A 1
ATOM   355 C CD2 . LEU . . 63 ?  6.943 -26.931 -14.253 1.00  35.96 0 A 1
ATOM   356 N N   . GLU . . 64 ?  9.123 -23.984 -16.630 1.00  39.11 0 A 1
ATOM   357 C CA  . GLU . . 64 ?  9.756 -23.846 -17.931 1.00  44.55 0 A 1
ATOM   358 C C   . GLU . . 64 ? 10.153 -25.212 -18.479 1.00  39.99 0 A 1
ATOM   359 O O   . GLU . . 64 ? 10.529 -26.121 -17.731 1.00  41.64 0 A 1
ATOM   360 C CB  . GLU . . 64 ? 10.972 -22.948 -17.865 1.00  34.08 0 A 1
ATOM   361 C CG  . GLU . . 64 ? 10.768 -21.667 -17.095 1.00  50.33 0 A 1
ATOM   362 C CD  . GLU . . 64 ? 12.099 -20.982 -16.779 1.00  63.29 0 A 1
ATOM   363 O OE1 . GLU . . 64 ? 12.575 -20.168 -17.611 1.00  55.64 0 A 1
ATOM   364 O OE2 . GLU . . 64 ? 12.690 -21.309 -15.719 1.00  58.32 -1 A 1
ATOM   365 N N   . TRP . . 65 ? 10.136 -25.317 -19.802 1.00  38.51 0 A 1
ATOM   366 C CA  . TRP . . 65 ? 10.503 -26.542 -20.505 1.00  39.70 0 A 1
ATOM   367 C C   . TRP . . 65 ? 11.982 -26.465 -20.864 1.00  32.26 0 A 1
ATOM   368 O O   . TRP . . 65 ? 12.424 -25.495 -21.487 1.00  36.20 0 A 1
ATOM   369 C CB  . TRP . . 65 ?  9.639 -26.721 -21.760 1.00  40.10 0 A 1
ATOM   370 C CG  . TRP . . 65 ?  9.973 -27.956 -22.571 1.00  37.81 0 A 1
ATOM   371 C CD1 . TRP . . 65 ?  9.562 -29.237 -22.326 1.00  36.55 0 A 1
ATOM   372 C CD2 . TRP . . 65 ? 10.813 -28.022 -23.726 1.00  33.13 0 A 1
ATOM   373 C CE2 . TRP . . 65 ? 10.842 -29.367 -24.143 1.00  38.43 0 A 1
ATOM   374 C CE3 . TRP . . 65 ? 11.519 -27.070 -24.469 1.00  37.68 0 A 1
ATOM   375 N NE1 . TRP . . 65 ? 10.086 -30.090 -23.259 1.00  30.15 0 A 1
ATOM   376 C CZ2 . TRP . . 65 ? 11.547 -29.783 -25.274 1.00  41.12 0 A 1
ATOM   377 C CZ3 . TRP . . 65 ? 12.210 -27.485 -25.592 1.00  37.73 0 A 1
ATOM   378 C CH2 . TRP . . 65 ? 12.233 -28.833 -25.973 1.00  34.51 0 A 1
ATOM   379 N N   . ILE . . 66 ? 12.749 -27.447 -20.398 1.00  36.10 0 A 1
ATOM   380 C CA  . ILE . . 66 ? 14.199 -27.500 -20.603 1.00  43.90 0 A 1
ATOM   381 C C   . ILE . . 66 ? 14.569 -28.190 -21.915 1.00  42.12 0 A 1
ATOM   382 O O   . ILE . . 66 ? 15.480 -27.744 -22.620 1.00  41.44 0 A 1
ATOM   383 C CB  . ILE . . 66 ? 14.868 -28.188 -19.391 1.00  37.70 0 A 1
ATOM   384 C CG1 . ILE . . 66 ? 14.778 -27.297 -18.159 1.00  32.28 0 A 1
ATOM   385 C CG2 . ILE . . 66 ? 16.311 -28.510 -19.682 1.00  39.27 0 A 1
ATOM   386 C CD1 . ILE . . 66 ? 15.192 -28.008 -16.875 1.00  35.45 0 A 1
ATOM   387 N N   . GLY . . 67 ? 13.922 -29.302 -22.230 1.00  38.94 0 A 1
ATOM   388 C CA  . GLY . . 67 ? 14.239 -30.053 -23.428 1.00  38.67 0 A 1
ATOM   389 C C   . GLY . . 67 ? 13.772 -31.488 -23.294 1.00  43.29 0 A 1
ATOM   390 O O   . GLY . . 67 ? 13.206 -31.893 -22.271 1.00  39.61 0 A 1
ATOM   391 N N   . TYR . . 68 ? 14.029 -32.265 -24.354 1.00  34.70 0 A 1
ATOM   392 C CA  . TYR . . 68 ? 13.718 -33.684 -24.312 1.00  36.17 0 A 1
ATOM   393 C C   . TYR . . 68 ? 14.906 -34.490 -24.810 1.00  38.15 0 A 1
ATOM   394 O O   . TYR . . 68 ? 15.770 -33.984 -25.527 1.00  38.33 0 A 1
ATOM   395 C CB  . TYR . . 68 ? 12.438 -34.018 -25.108 1.00  37.05 0 A 1
ATOM   396 C CG  . TYR . . 68 ? 12.549 -33.993 -26.630 1.00  37.80 0 A 1
ATOM   397 C CD1 . TYR . . 68 ? 13.357 -34.900 -27.329 1.00  32.74 0 A 1
ATOM   398 C CD2 . TYR . . 68 ? 11.796 -33.091 -27.364 1.00  35.26 0 A 1
ATOM   399 C CE1 . TYR . . 68 ? 13.433 -34.858 -28.711 1.00  46.04 0 A 1
ATOM   400 C CE2 . TYR . . 68 ? 11.854 -33.048 -28.738 1.00  37.78 0 A 1
ATOM   401 C CZ  . TYR . . 68 ? 12.663 -33.925 -29.411 1.00  43.25 0 A 1
ATOM   402 O OH  . TYR . . 68 ? 12.703 -33.852 -30.778 1.00  46.38 0 A 1
ATOM   403 N N   . ASN . . 69 ? 14.917 -35.765 -24.426 1.00  39.28 0 A 1
ATOM   404 C CA  . ASN . . 69 ? 15.924 -36.739 -24.825 1.00  42.65 0 A 1
ATOM   405 C C   . ASN . . 69 ? 15.179 -37.975 -25.323 1.00  49.00 0 A 1
ATOM   406 O O   . ASN . . 69 ? 14.164 -38.368 -24.733 1.00  38.87 0 A 1
ATOM   407 C CB  . ASN . . 69 ? 16.886 -37.045 -23.634 1.00  41.50 0 A 1
ATOM   408 C CG  . ASN . . 69 ? 17.830 -38.244 -23.875 1.00  46.00 0 A 1
ATOM   409 N ND2 . ASN . . 69 ? 18.662 -38.171 -24.906 1.00  54.10 0 A 1
ATOM   410 O OD1 . ASN . . 69 ? 17.801 -39.213 -23.132 1.00  55.84 0 A 1
ATOM   411 N N   . TYR . . 70 ? 15.612 -38.518 -26.472 1.00  42.43 0 A 1
ATOM   412 C CA  . TYR . . 70 ? 15.063 -39.768 -26.978 1.00  44.09 0 A 1
ATOM   413 C C   . TYR . . 70 ? 16.061 -40.891 -26.718 1.00  47.23 0 A 1
ATOM   414 O O   . TYR . . 70 ? 17.148 -40.889 -27.318 1.00  45.07 0 A 1
ATOM   415 C CB  . TYR . . 70 ? 14.749 -39.665 -28.465 1.00  44.78 0 A 1
ATOM   416 C CG  . TYR . . 70 ? 14.119 -40.909 -29.061 1.00  41.34 0 A 1
ATOM   417 C CD1 . TYR . . 70 ? 12.993 -41.506 -28.478 1.00  41.55 0 A 1
ATOM   418 C CD2 . TYR . . 70 ? 14.628 -41.465 -30.235 1.00  38.39 0 A 1
ATOM   419 C CE1 . TYR . . 70 ? 12.404 -42.642 -29.051 1.00  39.31 0 A 1
ATOM   420 C CE2 . TYR . . 70 ? 14.058 -42.591 -30.811 1.00  41.27 0 A 1
ATOM   421 C CZ  . TYR . . 70 ? 12.948 -43.170 -30.229 1.00  46.82 0 A 1
ATOM   422 O OH  . TYR . . 70 ? 12.399 -44.284 -30.825 1.00  41.13 0 A 1
ATOM   423 N N   . PRO . . 71 ? 15.767 -41.843 -25.825 1.00  48.34 0 A 1
ATOM   424 C CA  . PRO . . 71 ? 16.794 -42.840 -25.455 1.00  44.01 0 A 1
ATOM   425 C C   . PRO . . 71 ? 17.253 -43.746 -26.585 1.00  51.93 0 A 1
ATOM   426 O O   . PRO . . 71 ? 18.434 -44.125 -26.620 1.00  49.67 0 A 1
ATOM   427 C CB  . PRO . . 71 ? 16.099 -43.648 -24.355 1.00  42.32 0 A 1
ATOM   428 C CG  . PRO . . 71 ? 15.133 -42.689 -23.768 1.00  46.72 0 A 1
ATOM   429 C CD  . PRO . . 71 ? 14.604 -41.902 -24.930 1.00  38.09 0 A 1
ATOM   430 N N   . ARG . . 72 ? 16.362 -44.128 -27.505 1.00  49.29 0 A 1
ATOM   431 C CA  . ARG . . 72 ? 16.737 -45.158 -28.471 1.00  46.23 0 A 1
ATOM   432 C C   . ARG . . 72 ? 17.961 -44.752 -29.280 1.00  49.47 0 A 1
ATOM   433 O O   . ARG . . 72 ? 18.837 -45.583 -29.554 1.00  40.70 0 A 1
ATOM   434 C CB  . ARG . . 72 ? 15.583 -45.493 -29.401 1.00  42.98 0 A 1
ATOM   435 C CG  . ARG . . 72 ? 15.973 -46.552 -30.437 1.00  50.47 0 A 1
ATOM   436 C CD  . ARG . . 72 ? 14.834 -46.839 -31.421 1.00  57.95 0 A 1
ATOM   437 N NE  . ARG . . 72 ? 13.742 -47.513 -30.733 1.00  61.74 0 A 1
ATOM   438 C CZ  . ARG . . 72 ? 13.807 -48.759 -30.287 1.00  62.83 0 A 1
ATOM   439 N NH1 . ARG . . 72 ? 14.890 -49.505 -30.472 1.00  52.49 1 A 1
ATOM   440 N NH2 . ARG . . 72 ? 12.772 -49.260 -29.619 1.00  71.11 0 A 1
ATOM   441 N N   . ASP . . 73 ? 18.014 -43.499 -29.721 1.00  44.23 0 A 1
ATOM   442 C CA  . ASP . . 73 ? 19.117 -43.033 -30.543 1.00  41.66 0 A 1
ATOM   443 C C   . ASP . . 73 ? 19.948 -41.953 -29.868 1.00  38.70 0 A 1
ATOM   444 O O   . ASP . . 73 ? 20.955 -41.522 -30.437 1.00  41.52 0 A 1
ATOM   445 C CB  . ASP . . 73 ? 18.594 -42.545 -31.914 1.00  38.77 0 A 1
ATOM   446 C CG  . ASP . . 73 ? 18.013 -41.149 -31.867 1.00  44.99 0 A 1
ATOM   447 O OD1 . ASP . . 73 ? 17.709 -40.640 -30.760 1.00  47.65 0 A 1
ATOM   448 O OD2 . ASP . . 73 ? 17.849 -40.556 -32.953 1.00  41.94 -1 A 1
ATOM   449 N N   . GLY . . 74 ? 19.525 -41.462 -28.709 1.00  42.85 0 A 1
ATOM   450 C CA  . GLY . . 74 ? 20.291 -40.465 -27.996 1.00  38.64 0 A 1
ATOM   451 C C   . GLY . . 74 ? 20.048 -39.040 -28.430 1.00  40.71 0 A 1
ATOM   452 O O   . GLY . . 74 ? 20.781 -38.147 -27.989 1.00  42.69 0 A 1
ATOM   453 N N   . SER . . 75 ? 19.043 -38.789 -29.270 1.00  40.89 0 A 1
ATOM   454 C CA  . SER . . 75 ? 18.789 -37.424 -29.695 1.00  38.32 0 A 1
ATOM   455 C C   . SER . . 75 ? 18.349 -36.563 -28.513 1.00  47.39 0 A 1
ATOM   456 O O   . SER . . 75 ? 17.701 -37.029 -27.561 1.00  37.34 0 A 1
ATOM   457 C CB  . SER . . 75 ? 17.696 -37.382 -30.758 1.00  37.32 0 A 1
ATOM   458 O OG  . SER . . 75 ? 18.097 -37.963 -31.969 1.00  39.90 0 A 1
ATOM   459 N N   . THR . . 76 ? 18.683 -35.281 -28.606 1.00  38.50 0 A 1
ATOM   460 C CA  . THR . . 76 ? 18.260 -34.309 -27.625 1.00  36.81 0 A 1
ATOM   461 C C   . THR . . 76 ? 17.810 -33.062 -28.361 1.00  39.84 0 A 1
ATOM   462 O O   . THR . . 76 ? 18.345 -32.707 -29.411 1.00  44.89 0 A 1
ATOM   463 C CB  . THR . . 76 ? 19.375 -33.979 -26.622 1.00  48.74 0 A 1
ATOM   464 C CG2 . THR . . 76 ? 19.725 -35.210 -25.797 1.00  44.07 0 A 1
ATOM   465 O OG1 . THR . . 76 ? 20.542 -33.521 -27.320 1.00  42.93 0 A 1
ATOM   466 N N   . LYS . . 77 ? 16.822 -32.397 -27.792 1.00  38.72 0 A 1
ATOM   467 C CA  . LYS . . 77 ? 16.401 -31.079 -28.233 1.00  43.60 0 A 1
ATOM   468 C C   . LYS . . 77 ? 16.335 -30.201 -26.993 1.00  49.50 0 A 1
ATOM   469 O O   . LYS . . 77 ? 15.849 -30.641 -25.941 1.00  43.56 0 A 1
ATOM   470 C CB  . LYS . . 77 ? 15.049 -31.118 -28.971 1.00  46.37 0 A 1
ATOM   471 C CG  . LYS . . 77 ? 14.555 -29.741 -29.481 1.00  57.02 0 A 1
ATOM   472 C CD  . LYS . . 77 ? 13.648 -29.897 -30.717 1.00  57.78 0 A 1
ATOM   473 C CE  . LYS . . 77 ? 13.350 -28.552 -31.391 1.00  66.34 0 A 1
ATOM   474 N NZ  . LYS . . 77 ? 14.387 -28.142 -32.387 1.00  63.29 1 A 1
ATOM   475 N N   . TYR . . 78 ? 16.922 -29.013 -27.082 1.00  47.63 0 A 1
ATOM   476 C CA  . TYR . . 78 ? 16.994 -28.111 -25.948 1.00  42.80 0 A 1
ATOM   477 C C   . TYR . . 78 ? 16.189 -26.847 -26.213 1.00  41.07 0 A 1
ATOM   478 O O   . TYR . . 78 ? 16.084 -26.372 -27.348 1.00  54.22 0 A 1
ATOM   479 C CB  . TYR . . 78 ? 18.448 -27.748 -25.639 1.00  39.14 0 A 1
ATOM   480 C CG  . TYR . . 78 ? 19.253 -28.910 -25.107 1.00  40.60 0 A 1
ATOM   481 C CD1 . TYR . . 78 ? 19.271 -29.217 -23.742 1.00  36.99 0 A 1
ATOM   482 C CD2 . TYR . . 78 ? 19.972 -29.722 -25.973 1.00  41.82 0 A 1
ATOM   483 C CE1 . TYR . . 78 ? 20.004 -30.300 -23.255 1.00  37.35 0 A 1
ATOM   484 C CE2 . TYR . . 78 ? 20.711 -30.803 -25.499 1.00  49.55 0 A 1
ATOM   485 C CZ  . TYR . . 78 ? 20.724 -31.086 -24.145 1.00  46.09 0 A 1
ATOM   486 O OH  . TYR . . 78 ? 21.465 -32.163 -23.709 1.00  45.71 0 A 1
ATOM   487 N N   . ASN . . 79 ? 15.625 -26.305 -25.144 1.00  46.73 0 A 1
ATOM   488 C CA  . ASN . . 79 ? 15.198 -24.918 -25.163 1.00  45.69 0 A 1
ATOM   489 C C   . ASN . . 79 ? 16.463 -24.076 -25.213 1.00  47.76 0 A 1
ATOM   490 O O   . ASN . . 79 ? 17.376 -24.282 -24.407 1.00  51.83 0 A 1
ATOM   491 C CB  . ASN . . 79 ? 14.367 -24.617 -23.908 1.00  37.13 0 A 1
ATOM   492 C CG  . ASN . . 79 ? 13.986 -23.154 -23.776 1.00  39.18 0 A 1
ATOM   493 N ND2 . ASN . . 79 ? 13.081 -22.871 -22.856 1.00  34.35 0 A 1
ATOM   494 O OD1 . ASN . . 79 ? 14.485 -22.295 -24.495 1.00  48.57 0 A 1
ATOM   495 N N   . GLU . . 80 ? 16.536 -23.149 -26.173 1.00  44.47 0 A 1
ATOM   496 C CA  . GLU . . 80 ? 17.773 -22.393 -26.351 1.00  45.40 0 A 1
ATOM   497 C C   . GLU . . 80 ? 18.295 -21.833 -25.035 1.00  52.40 0 A 1
ATOM   498 O O   . GLU . . 80 ? 19.512 -21.755 -24.833 1.00  47.97 0 A 1
ATOM   499 C CB  . GLU . . 80 ? 17.558 -21.255 -27.343 1.00  55.74 0 A 1
ATOM   500 C CG  . GLU . . 80 ? 18.756 -20.319 -27.493 1.00  71.96 0 A 1
ATOM   501 C CD  . GLU . . 80 ? 19.786 -20.831 -28.500 1.00  88.97 0 A 1
ATOM   502 O OE1 . GLU . . 80 ? 21.002 -20.793 -28.181 1.00  82.04 0 A 1
ATOM   503 O OE2 . GLU . . 80 ? 19.376 -21.285 -29.599 1.00  81.34 -1 A 1
ATOM   504 N N   . LYS . . 81 ? 17.390 -21.450 -24.127 1.00  46.05 0 A 1
ATOM   505 C CA  . LYS . . 81 ? 17.797 -20.845 -22.864 1.00  47.82 0 A 1
ATOM   506 C C   . LYS . . 81 ? 18.568 -21.821 -21.984 1.00  50.82 0 A 1
ATOM   507 O O   . LYS . . 81 ? 19.426 -21.396 -21.198 1.00  49.46 0 A 1
ATOM   508 C CB  . LYS . . 81 ? 16.572 -20.303 -22.118 1.00  48.90 0 A 1
ATOM   509 C CG  . LYS . . 81 ? 15.832 -19.184 -22.874 1.00  77.17 0 A 1
ATOM   510 C CD  . LYS . . 81 ? 14.572 -18.705 -22.143 1.00  90.64 0 A 1
ATOM   511 C CE  . LYS . . 81 ? 13.930 -17.498 -22.848 1.00  78.17 0 A 1
ATOM   512 N NZ  . LYS . . 81 ? 12.795 -16.889 -22.067 1.00  71.75 1 A 1
ATOM   513 N N   . PHE . . 82 ? 18.288 -23.117 -22.091 1.00  47.02 0 A 1
ATOM   514 C CA  . PHE . . 82 ? 18.920 -24.100 -21.225 1.00  43.30 0 A 1
ATOM   515 C C   . PHE . . 82 ? 20.026 -24.894 -21.920 1.00  46.79 0 A 1
ATOM   516 O O   . PHE . . 82 ? 20.599 -25.807 -21.308 1.00  48.41 0 A 1
ATOM   517 C CB  . PHE . . 82 ? 17.852 -25.032 -20.649 1.00  41.92 0 A 1
ATOM   518 C CG  . PHE . . 82 ? 16.880 -24.336 -19.732 1.00  40.50 0 A 1
ATOM   519 C CD1 . PHE . . 82 ? 17.231 -24.029 -18.424 1.00  45.51 0 A 1
ATOM   520 C CD2 . PHE . . 82 ? 15.629 -23.964 -20.180 1.00  39.59 0 A 1
ATOM   521 C CE1 . PHE . . 82 ? 16.333 -23.368 -17.581 1.00  41.94 0 A 1
ATOM   522 C CE2 . PHE . . 82 ? 14.727 -23.321 -19.334 1.00  46.92 0 A 1
ATOM   523 C CZ  . PHE . . 82 ? 15.081 -23.029 -18.039 1.00  37.87 0 A 1
ATOM   524 N N   . LYS . . 83 ? 20.356 -24.567 -23.166 1.00  43.75 0 A 1
ATOM   525 C CA  . LYS . . 83 ? 21.504 -25.195 -23.805 1.00  45.98 0 A 1
ATOM   526 C C   . LYS . . 83 ? 22.761 -24.781 -23.065 1.00  48.23 0 A 1
ATOM   527 O O   . LYS . . 83 ? 22.947 -23.601 -22.759 1.00  61.04 0 A 1
ATOM   528 C CB  . LYS . . 83 ? 21.598 -24.782 -25.269 1.00  44.07 0 A 1
ATOM   529 C CG  . LYS . . 83 ? 21.706 -25.938 -26.249 1.00  67.14 0 A 1
ATOM   530 C CD  . LYS . . 83 ? 21.655 -25.433 -27.695 1.00  73.55 0 A 1
ATOM   531 C CE  . LYS . . 83 ? 20.198 -25.371 -28.175 1.00  67.95 0 A 1
ATOM   532 N NZ  . LYS . . 83 ? 19.986 -24.342 -29.243 1.00  70.68 1 A 1
ATOM   533 N N   . GLY . . 84 ? 23.617 -25.740 -22.744 1.00  45.21 0 A 1
ATOM   534 C CA  . GLY . . 84 ? 24.804 -25.429 -21.984 1.00  49.84 0 A 1
ATOM   535 C C   . GLY . . 84 ? 24.597 -25.454 -20.480 1.00  53.09 0 A 1
ATOM   536 O O   . GLY . . 84 ? 25.534 -25.761 -19.738 1.00  67.93 0 A 1
ATOM   537 N N   . LYS . . 85 ? 23.393 -25.125 -20.009 1.00  47.98 0 A 1
ATOM   538 C CA  . LYS . . 85 ? 23.111 -25.339 -18.600 1.00  42.30 0 A 1
ATOM   539 C C   . LYS . . 85 ? 22.819 -26.813 -18.353 1.00  44.75 0 A 1
ATOM   540 O O   . LYS . . 85 ? 23.330 -27.404 -17.395 1.00  53.13 0 A 1
ATOM   541 C CB  . LYS . . 85 ? 21.934 -24.450 -18.170 1.00  41.97 0 A 1
ATOM   542 C CG  . LYS . . 85 ? 21.389 -24.677 -16.741 1.00  38.47 0 A 1
ATOM   543 C CD  . LYS . . 85 ? 22.470 -24.428 -15.682 1.00  53.32 0 A 1
ATOM   544 C CE  . LYS . . 85 ? 23.093 -23.058 -15.800 1.00  43.25 0 A 1
ATOM   545 N NZ  . LYS . . 85 ? 24.197 -22.890 -14.829 1.00  52.22 1 A 1
ATOM   546 N N   . ALA . . 86 ? 22.102 -27.449 -19.275 1.00  47.43 0 A 1
ATOM   547 C CA  . ALA . . 86 ? 21.648 -28.820 -19.101 1.00  45.65 0 A 1
ATOM   548 C C   . ALA . . 86 ? 22.199 -29.751 -20.177 1.00  43.42 0 A 1
ATOM   549 O O   . ALA . . 86 ? 22.373 -29.364 -21.338 1.00  45.62 0 A 1
ATOM   550 C CB  . ALA . . 86 ? 20.121 -28.887 -19.093 1.00  36.51 0 A 1
ATOM   551 N N   . THR . . 87 ? 22.467 -30.982 -19.763 1.00  39.46 0 A 1
ATOM   552 C CA  . THR . . 87 ? 22.862 -32.071 -20.637 1.00  39.68 0 A 1
ATOM   553 C C   . THR . . 87 ? 21.979 -33.266 -20.310 1.00  43.53 0 A 1
ATOM   554 O O   . THR . . 87 ? 21.934 -33.709 -19.157 1.00  42.17 0 A 1
ATOM   555 C CB  . THR . . 87 ? 24.340 -32.419 -20.432 1.00  47.38 0 A 1
ATOM   556 C CG2 . THR . . 87 ? 24.772 -33.564 -21.339 1.00  33.61 0 A 1
ATOM   557 O OG1 . THR . . 87 ? 25.139 -31.264 -20.712 1.00  53.83 0 A 1
ATOM   558 N N   . LEU . . 88 ? 21.234 -33.752 -21.293 1.00  38.66 0 A 1
ATOM   559 C CA  . LEU . . 88 ? 20.327 -34.871 -21.072 1.00  45.99 0 A 1
ATOM   560 C C   . LEU . . 88 ? 20.920 -36.139 -21.675 1.00  46.92 0 A 1
ATOM   561 O O   . LEU . . 88 ? 21.318 -36.151 -22.844 1.00  54.33 0 A 1
ATOM   562 C CB  . LEU . . 88 ? 18.940 -34.583 -21.657 1.00  39.69 0 A 1
ATOM   563 C CG  . LEU . . 88 ? 18.372 -33.184 -21.374 1.00  42.68 0 A 1
ATOM   564 C CD1 . LEU . . 88 ? 17.145 -32.886 -22.243 1.00  36.04 0 A 1
ATOM   565 C CD2 . LEU . . 88 ? 18.044 -32.983 -19.887 1.00  32.16 0 A 1
ATOM   566 N N   . THR . . 89 ? 20.956 -37.208 -20.883 1.00  42.77 0 A 1
ATOM   567 C CA  . THR . . 89 ? 21.436 -38.503 -21.339 1.00  46.20 0 A 1
ATOM   568 C C   . THR . . 89 ? 20.458 -39.547 -20.836 1.00  47.59 0 A 1
ATOM   569 O O   . THR . . 89 ? 19.543 -39.239 -20.068 1.00  48.42 0 A 1
ATOM   570 C CB  . THR . . 89 ? 22.863 -38.811 -20.830 1.00  51.90 0 A 1
ATOM   571 C CG2 . THR . . 89 ? 23.908 -37.969 -21.559 1.00  33.09 0 A 1
ATOM   572 O OG1 . THR . . 89 ? 22.944 -38.557 -19.418 1.00  40.39 0 A 1
ATOM   573 N N   . ALA . . 90 ? 20.628 -40.784 -21.305 1.00  50.06 0 A 1
ATOM   574 C CA  . ALA . . 90 ? 19.816 -41.894 -20.826 1.00  43.80 0 A 1
ATOM   575 C C   . ALA . . 90 ? 20.658 -43.150 -20.858 1.00  46.11 0 A 1
ATOM   576 O O   . ALA . . 90 ? 21.608 -43.255 -21.637 1.00  49.79 0 A 1
ATOM   577 C CB  . ALA . . 90 ? 18.541 -42.109 -21.643 1.00  44.78 0 A 1
ATOM   578 N N   . ASP . . 91 ? 20.318 -44.081 -19.976 1.00  50.09 0 A 1
ATOM   579 C CA  . ASP . . 91 ? 20.934 -45.402 -19.909 1.00  51.18 0 A 1
ATOM   580 C C   . ASP . . 91 ? 19.836 -46.424 -20.195 1.00  57.37 0 A 1
ATOM   581 O O   . ASP . . 91 ? 19.005 -46.718 -19.327 1.00  50.46 0 A 1
ATOM   582 C CB  . ASP . . 91 ? 21.585 -45.636 -18.549 1.00  59.34 0 A 1
ATOM   583 C CG  . ASP . . 91 ? 22.107 -47.047 -18.389 1.00  57.10 0 A 1
ATOM   584 O OD1 . ASP . . 91 ? 22.047 -47.825 -19.358 1.00  71.75 0 A 1
ATOM   585 O OD2 . ASP . . 91 ? 22.600 -47.379 -17.298 1.00  67.62 -1 A 1
ATOM   586 N N   . LYS . . 92 ? 19.834 -46.966 -21.415 1.00  59.71 0 A 1
ATOM   587 C CA  . LYS . . 92 ? 18.756 -47.867 -21.810 1.00  61.68 0 A 1
ATOM   588 C C   . LYS . . 92 ? 18.717 -49.119 -20.939 1.00  56.19 0 A 1
ATOM   589 O O   . LYS . . 92 ? 17.633 -49.647 -20.676 1.00  60.67 0 A 1
ATOM   590 C CB  . LYS . . 92 ? 18.884 -48.234 -23.294 1.00  68.33 0 A 1
ATOM   591 C CG  . LYS . . 92 ? 18.884 -47.028 -24.253 1.00  63.37 0 A 1
ATOM   592 C CD  . LYS . . 92 ? 19.728 -47.301 -25.505 1.00  63.57 0 A 1
ATOM   593 C CE  . LYS . . 92 ? 21.231 -47.513 -25.125 1.00  86.55 0 A 1
ATOM   594 N NZ  . LYS . . 92 ? 21.760 -46.739 -23.924 1.00  63.34 1 A 1
ATOM   595 N N   . SER . . 93 ? 19.875 -49.610 -20.476 1.00  64.06 0 A 1
ATOM   596 C CA  . SER . . 93 ? 19.877 -50.868 -19.722 1.00  66.55 0 A 1
ATOM   597 C C   . SER . . 93 ? 19.131 -50.753 -18.398 1.00  58.73 0 A 1
ATOM   598 O O   . SER . . 93 ? 18.473 -51.711 -17.985 1.00  63.19 0 A 1
ATOM   599 C CB  . SER . . 93 ? 21.305 -51.360 -19.474 1.00  54.31 0 A 1
ATOM   600 O OG  . SER . . 93 ? 22.171 -50.297 -19.137 1.00  67.33 0 A 1
ATOM   601 N N   . SER . . 94 ? 19.183 -49.596 -17.738 1.00  58.13 0 A 1
ATOM   602 C CA  . SER . . 94 ? 18.494 -49.402 -16.466 1.00  58.60 0 A 1
ATOM   603 C C   . SER . . 94 ? 17.215 -48.578 -16.596 1.00  57.87 0 A 1
ATOM   604 O O   . SER . . 94 ? 16.581 -48.264 -15.579 1.00  54.39 0 A 1
ATOM   605 C CB  . SER . . 94 ? 19.438 -48.761 -15.438 1.00  47.19 0 A 1
ATOM   606 O OG  . SER . . 94 ? 20.234 -47.736 -16.003 1.00  57.41 0 A 1
ATOM   607 N N   . SER . . 95 ? 16.825 -48.211 -17.814 1.00  51.84 0 A 1
ATOM   608 C CA  . SER . . 95 ? 15.625 -47.414 -18.026 1.00  49.32 0 A 1
ATOM   609 C C   . SER . . 95 ? 15.655 -46.155 -17.177 1.00  50.73 0 A 1
ATOM   610 O O   . SER . . 95 ? 14.651 -45.754 -16.586 1.00  53.03 0 A 1
ATOM   611 C CB  . SER . . 95 ? 14.370 -48.228 -17.727 1.00  51.82 0 A 1
ATOM   612 O OG  . SER . . 95 ? 14.024 -49.034 -18.831 1.00  66.80 0 A 1
ATOM   613 N N   . THR . . 96 ? 16.822 -45.526 -17.108 1.00  52.77 0 A 1
ATOM   614 C CA  . THR . . 96 ? 17.001 -44.303 -16.338 1.00  48.07 0 A 1
ATOM   615 C C   . THR . . 96 ? 17.428 -43.191 -17.279 1.00  41.95 0 A 1
ATOM   616 O O   . THR . . 96 ? 18.305 -43.389 -18.128 1.00  44.39 0 A 1
ATOM   617 C CB  . THR . . 96 ? 18.032 -44.489 -15.230 1.00  45.07 0 A 1
ATOM   618 C CG2 . THR . . 96 ? 18.112 -43.245 -14.370 1.00  38.28 0 A 1
ATOM   619 O OG1 . THR . . 96 ? 17.666 -45.621 -14.436 1.00  47.28 0 A 1
ATOM   620 N N   . ALA . . 97 ? 16.777 -42.041 -17.148 1.00  44.48 0 A 1
ATOM   621 C CA  . ALA . . 97 ? 17.135 -40.833 -17.867 1.00  33.37 0 A 1
ATOM   622 C C   . ALA . . 97 ? 17.791 -39.868 -16.893 1.00  42.63 0 A 1
ATOM   623 O O   . ALA . . 97 ? 17.429 -39.818 -15.713 1.00  43.68 0 A 1
ATOM   624 C CB  . ALA . . 97 ? 15.905 -40.190 -18.501 1.00  38.65 0 A 1
ATOM   625 N N   . TYR . . 98 ? 18.760 -39.101 -17.386 1.00  36.21 0 A 1
ATOM   626 C CA  . TYR . . 98 ? 19.521 -38.207 -16.530 1.00  42.17 0 A 1
ATOM   627 C C   . TYR . . 98 ? 19.518 -36.801 -17.104 1.00  41.76 0 A 1
ATOM   628 O O   . TYR . . 98 ? 19.368 -36.599 -18.316 1.00  44.25 0 A 1
ATOM   629 C CB  . TYR . . 98 ? 20.975 -38.666 -16.325 1.00  37.77 0 A 1
ATOM   630 C CG  . TYR . . 98 ? 21.149 -40.060 -15.755 1.00  39.89 0 A 1
ATOM   631 C CD1 . TYR . . 98 ? 21.178 -41.169 -16.598 1.00  47.27 0 A 1
ATOM   632 C CD2 . TYR . . 98 ? 21.348 -40.270 -14.390 1.00  47.68 0 A 1
ATOM   633 C CE1 . TYR . . 98 ? 21.371 -42.450 -16.111 1.00  41.38 0 A 1
ATOM   634 C CE2 . TYR . . 98 ? 21.543 -41.566 -13.879 1.00  44.46 0 A 1
ATOM   635 C CZ  . TYR . . 98 ? 21.544 -42.646 -14.754 1.00  47.88 0 A 1
ATOM   636 O OH  . TYR . . 98 ? 21.718 -43.935 -14.296 1.00  48.45 0 A 1
ATOM   637 N N   . MET . . 99 ? 19.623 -35.832 -16.193 1.00  41.84 0 A 1
ATOM   638 C CA  . MET . . 99 ? 19.892 -34.442 -16.520 1.00  47.35 0 A 1
ATOM   639 C C   . MET . . 99 ? 21.057 -33.942 -15.679 1.00  52.46 0 A 1
ATOM   640 O O   . MET . . 99 ? 21.011 -33.992 -14.444 1.00  46.34 0 A 1
ATOM   641 C CB  . MET . . 99 ? 18.680 -33.541 -16.283 1.00  41.04 0 A 1
ATOM   642 C CG  . MET . . 99 ? 19.011 -32.106 -16.652 1.00  46.50 0 A 1
ATOM   643 S SD  . MET . . 99 ? 17.620 -30.977 -16.597 1.00  47.53 0 A 1
ATOM   644 C CE  . MET . . 99 ? 16.914 -31.368 -14.989 1.00  45.78 0 A 1
ATOM   645 N N   . GLN . . 100 ? 22.076 -33.423 -16.345 1.00  44.44 0 A 1
ATOM   646 C CA  . GLN . . 100 ? 23.224 -32.851 -15.670 1.00  48.84 0 A 1
ATOM   647 C C   . GLN . . 100 ? 23.158 -31.333 -15.780 1.00  51.19 0 A 1
ATOM   648 O O   . GLN . . 100 ? 23.033 -30.789 -16.883 1.00  51.86 0 A 1
ATOM   649 C CB  . GLN . . 100 ? 24.521 -33.392 -16.259 1.00  53.52 0 A 1
ATOM   650 C CG  . GLN . . 100 ? 25.696 -33.247 -15.333 1.00  58.98 0 A 1
ATOM   651 C CD  . GLN . . 100 ? 26.975 -33.050 -16.100 1.00  79.04 0 A 1
ATOM   652 N NE2 . GLN . . 100 ? 27.099 -31.889 -16.754 1.00  75.51 0 A 1
ATOM   653 O OE1 . GLN . . 100 ? 27.844 -33.929 -16.120 1.00  86.50 0 A 1
ATOM   654 N N   . LEU . . 101 ? 23.193 -30.659 -14.634 1.00  45.62 0 A 1
ATOM   655 C CA  . LEU . . 101 ? 23.264 -29.206 -14.568 1.00  49.25 0 A 1
ATOM   656 C C   . LEU . . 101 ? 24.672 -28.812 -14.152 1.00  51.80 0 A 1
ATOM   657 O O   . LEU . . 101 ? 25.245 -29.408 -13.232 1.00  55.09 0 A 1
ATOM   658 C CB  . LEU . . 101 ? 22.226 -28.650 -13.594 1.00  49.74 0 A 1
ATOM   659 C CG  . LEU . . 101 ? 20.832 -29.225 -13.862 1.00  43.12 0 A 1
ATOM   660 C CD1 . LEU . . 101 ? 19.910 -29.013 -12.668 1.00  43.67 0 A 1
ATOM   661 C CD2 . LEU . . 101 ? 20.236 -28.631 -15.119 1.00  39.90 0 A 1
ATOM   662 N N   . ASN . . 102 ? 25.259 -27.866 -14.864 1.00  45.96 0 A 1
ATOM   663 C CA  . ASN . . 102 ? 26.636 -27.495 -14.589 1.00  54.13 0 A 1
ATOM   664 C C   . ASN . . 102 ? 26.712 -26.009 -14.292 1.00  52.44 0 A 1
ATOM   665 O O   . ASN . . 102 ? 25.787 -25.244 -14.587 1.00  47.96 0 A 1
ATOM   666 C CB  . ASN . . 102 ? 27.566 -27.849 -15.757 1.00  47.98 0 A 1
ATOM   667 C CG  . ASN . . 102 ? 27.089 -27.256 -17.065 1.00  68.41 0 A 1
ATOM   668 N ND2 . ASN . . 102 ? 26.297 -28.026 -17.808 1.00  64.59 0 A 1
ATOM   669 O OD1 . ASN . . 102 ? 27.408 -26.108 -17.397 1.00  73.06 0 A 1
ATOM   670 N N   . SER . . 103 ? 27.827 -25.619 -13.678 1.00  49.56 0 A 1
ATOM   671 C CA  . SER . . 103 ? 28.092 -24.221 -13.343 1.00  55.48 0 A 1
ATOM   672 C C   . SER . . 103 ? 26.935 -23.622 -12.545 1.00  54.37 0 A 1
ATOM   673 O O   . SER . . 103 ? 26.430 -22.531 -12.834 1.00  48.64 0 A 1
ATOM   674 C CB  . SER . . 103 ? 28.378 -23.419 -14.609 1.00  55.22 0 A 1
ATOM   675 O OG  . SER . . 103 ? 29.160 -24.195 -15.498 1.00  82.85 0 A 1
ATOM   676 N N   . LEU . . 104 ? 26.534 -24.354 -11.508 1.00  56.49 0 A 1
ATOM   677 C CA  . LEU . . 104 ? 25.315 -24.029 -10.787 1.00  49.13 0 A 1
ATOM   678 C C   . LEU . . 104 ? 25.399 -22.647 -10.157 1.00  52.26 0 A 1
ATOM   679 O O   . LEU . . 104 ? 26.428 -22.260 -9.596 1.00  51.11 0 A 1
ATOM   680 C CB  . LEU . . 104 ? 25.064 -25.088 -9.720 1.00  52.82 0 A 1
ATOM   681 C CG  . LEU . . 104 ? 24.519 -26.385 -10.313 1.00  58.18 0 A 1
ATOM   682 C CD1 . LEU . . 104 ? 24.580 -27.518 -9.306 1.00  48.34 0 A 1
ATOM   683 C CD2 . LEU . . 104 ? 23.081 -26.157 -10.816 1.00  50.54 0 A 1
ATOM   684 N N   . THR . . 105 ? 24.305 -21.896 -10.262 1.00  53.32 0 A 1
ATOM   685 C CA  . THR . . 105 ? 24.156 -20.618 -9.583 1.00  45.99 0 A 1
ATOM   686 C C   . THR . . 105 ? 22.820 -20.611 -8.863 1.00  61.70 0 A 1
ATOM   687 O O   . THR . . 105 ? 21.965 -21.477 -9.086 1.00  59.67 0 A 1
ATOM   688 C CB  . THR . . 105 ? 24.232 -19.431 -10.552 1.00  56.37 0 A 1
ATOM   689 C CG2 . THR . . 105 ? 25.382 -19.615 -11.535 1.00  54.74 0 A 1
ATOM   690 O OG1 . THR . . 105 ? 22.987 -19.309 -11.269 1.00  61.38 0 A 1
ATOM   691 N N   . SER . . 106 ? 22.631 -19.597 -8.015 1.00  64.15 0 A 1
ATOM   692 C CA  . SER . . 106 ? 21.417 -19.553 -7.212 1.00  57.08 0 A 1
ATOM   693 C C   . SER . . 106 ? 20.183 -19.513 -8.095 1.00  57.11 0 A 1
ATOM   694 O O   . SER . . 106 ? 19.116 -19.990 -7.694 1.00  61.31 0 A 1
ATOM   695 C CB  . SER . . 106 ? 21.447 -18.352 -6.262 1.00  53.61 0 A 1
ATOM   696 O OG  . SER . . 106 ? 20.957 -17.187 -6.898 1.00  77.01 0 A 1
ATOM   697 N N   . GLU . . 107 ? 20.305 -18.984 -9.307 1.00  57.25 0 A 1
ATOM   698 C CA  . GLU . . 107 ? 19.148 -18.999 -10.188 1.00  65.54 0 A 1
ATOM   699 C C   . GLU . . 107 ? 18.812 -20.396 -10.684 1.00  54.14 0 A 1
ATOM   700 O O   . GLU . . 107 ? 17.728 -20.591 -11.242 1.00  57.31 0 A 1
ATOM   701 C CB  . GLU . . 107 ? 19.360 -18.012 -11.334 1.00  73.52 0 A 1
ATOM   702 C CG  . GLU . . 107 ? 19.958 -16.685 -10.833 1.00  96.39 0 A 1
ATOM   703 C CD  . GLU . . 107 ? 18.958 -15.846 -10.016 1.00 115.06 0 A 1
ATOM   704 O OE1 . GLU . . 107 ? 17.967 -16.418 -9.497 1.00 110.59 0 A 1
ATOM   705 O OE2 . GLU . . 107 ? 19.174 -14.618 -9.881 1.00 111.98 -1 A 1
ATOM   706 N N   . ASP . . 108 ? 19.704 -21.367 -10.492 1.00  54.42 0 A 1
ATOM   707 C CA  . ASP . . 108 ? 19.402 -22.759 -10.795 1.00  49.35 0 A 1
ATOM   708 C C   . ASP . . 108 ? 18.638 -23.461 -9.673 1.00  47.67 0 A 1
ATOM   709 O O   . ASP . . 108 ? 18.176 -24.588 -9.870 1.00  50.91 0 A 1
ATOM   710 C CB  . ASP . . 108 ? 20.703 -23.508 -11.109 1.00  45.83 0 A 1
ATOM   711 C CG  . ASP . . 108 ? 21.447 -22.901 -12.296 1.00  55.50 0 A 1
ATOM   712 O OD1 . ASP . . 108 ? 20.765 -22.326 -13.179 1.00  54.18 0 A 1
ATOM   713 O OD2 . ASP . . 108 ? 22.699 -22.983 -12.344 1.00  53.44 -1 A 1
ATOM   714 N N   . SER . . 109 ? 18.438 -22.811 -8.532 1.00  43.80 0 A 1
ATOM   715 C CA  . SER . . 109 ? 17.706 -23.425 -7.433 1.00  47.76 0 A 1
ATOM   716 C C   . SER . . 109 ? 16.233 -23.541 -7.807 1.00  53.74 0 A 1
ATOM   717 O O   . SER . . 109 ? 15.550 -22.531 -8.006 1.00  58.55 0 A 1
ATOM   718 C CB  . SER . . 109 ? 17.873 -22.591 -6.167 1.00  43.38 0 A 1
ATOM   719 O OG  . SER . . 109 ? 19.134 -22.817 -5.558 1.00  51.28 0 A 1
ATOM   720 N N   . ALA . . 110 ? 15.738 -24.768 -7.892 1.00  53.07 0 A 1
ATOM   721 C CA  . ALA . . 110 ? 14.375 -24.998 -8.350 1.00  39.69 0 A 1
ATOM   722 C C   . ALA . . 110 ? 14.053 -26.478 -8.185 1.00  42.05 0 A 1
ATOM   723 O O   . ALA . . 110 ? 14.888 -27.280 -7.742 1.00  37.82 0 A 1
ATOM   724 C CB  . ALA . . 110 ? 14.219 -24.540 -9.795 1.00  36.86 0 A 1
ATOM   725 N N   . VAL . . 111 ? 12.818 -26.828 -8.532 1.00  37.77 0 A 1
ATOM   726 C CA  . VAL . . 111 ? 12.389 -28.214 -8.682 1.00  41.44 0 A 1
ATOM   727 C C   . VAL . . 111 ? 12.486 -28.589 -10.154 1.00  34.66 0 A 1
ATOM   728 O O   . VAL . . 111 ? 12.084 -27.813 -11.031 1.00  33.97 0 A 1
ATOM   729 C CB  . VAL . . 111 ? 10.965 -28.420 -8.132 1.00  35.07 0 A 1
ATOM   730 C CG1 . VAL . . 111 ? 10.587 -29.890 -8.194 1.00  40.92 0 A 1
ATOM   731 C CG2 . VAL . . 111 ? 10.919 -27.978 -6.680 1.00  35.34 0 A 1
ATOM   732 N N   . TYR . . 112 ? 13.058 -29.755 -10.432 1.00  36.61 0 A 1
ATOM   733 C CA  . TYR . . 112 ? 13.217 -30.236 -11.801 1.00  38.44 0 A 1
ATOM   734 C C   . TYR . . 112 ? 12.420 -31.518 -11.993 1.00  36.38 0 A 1
ATOM   735 O O   . TYR . . 112 ? 12.555 -32.464 -11.208 1.00  36.95 0 A 1
ATOM   736 C CB  . TYR . . 112 ? 14.694 -30.447 -12.128 1.00  28.00 0 A 1
ATOM   737 C CG  . TYR . . 112 ? 15.487 -29.154 -12.116 1.00  37.73 0 A 1
ATOM   738 C CD1 . TYR . . 112 ? 16.061 -28.659 -10.925 1.00  39.56 0 A 1
ATOM   739 C CD2 . TYR . . 112 ? 15.657 -28.413 -13.295 1.00  42.39 0 A 1
ATOM   740 C CE1 . TYR . . 112 ? 16.792 -27.467 -10.918 1.00  42.55 0 A 1
ATOM   741 C CE2 . TYR . . 112 ? 16.381 -27.227 -13.304 1.00  35.77 0 A 1
ATOM   742 C CZ  . TYR . . 112 ? 16.947 -26.761 -12.116 1.00  48.37 0 A 1
ATOM   743 O OH  . TYR . . 112 ? 17.654 -25.584 -12.128 1.00  41.00 0 A 1
ATOM   744 N N   . PHE . . 113 ? 11.603 -31.550 -13.042 1.00  37.19 0 A 1
ATOM   745 C CA  . PHE . . 113 ? 10.698 -32.658 -13.311 1.00  36.61 0 A 1
ATOM   746 C C   . PHE . . 113 ? 11.111 -33.380 -14.578 1.00  42.73 0 A 1
ATOM   747 O O   . PHE . . 113 ? 11.582 -32.758 -15.536 1.00  40.52 0 A 1
ATOM   748 C CB  . PHE . . 113 ?  9.249 -32.180 -13.498 1.00  38.89 0 A 1
ATOM   749 C CG  . PHE . . 113 ?  8.655 -31.521 -12.290 1.00  39.43 0 A 1
ATOM   750 C CD1 . PHE . . 113 ?  8.140 -32.282 -11.261 1.00  36.22 0 A 1
ATOM   751 C CD2 . PHE . . 113 ?  8.593 -30.137 -12.193 1.00  35.39 0 A 1
ATOM   752 C CE1 . PHE . . 113 ?  7.576 -31.670 -10.142 1.00  52.69 0 A 1
ATOM   753 C CE2 . PHE . . 113 ?  8.046 -29.525 -11.077 1.00  37.38 0 A 1
ATOM   754 C CZ  . PHE . . 113 ?  7.528 -30.288 -10.056 1.00  42.13 0 A 1
ATOM   755 N N   . CYS . . 114 ? 10.895 -34.695 -14.589 1.00  35.30 0 A 1
ATOM   756 C CA  . CYS . . 114 ? 10.935 -35.460 -15.821 1.00  37.11 0 A 1
ATOM   757 C C   . CYS . . 114 ?  9.517 -35.890 -16.159 1.00  38.98 0 A 1
ATOM   758 O O   . CYS . . 114 ?  8.647 -35.945 -15.285 1.00  45.89 0 A 1
ATOM   759 C CB  . CYS . . 114 ? 11.872 -36.662 -15.723 1.00  36.96 0 A 1
ATOM   760 S SG  . CYS . . 114 ? 11.420 -37.818 -14.516 1.00  40.13 0 A 1
ATOM   761 N N   . ALA . . 115 ?  9.266 -36.120 -17.444 1.00  38.29 0 A 1
ATOM   762 C CA  . ALA . . 115 ?  7.927 -36.476 -17.897 1.00  35.25 0 A 1
ATOM   763 C C   . ALA . . 115 ?  8.018 -37.311 -19.160 1.00  33.57 0 A 1
ATOM   764 O O   . ALA . . 115 ?  8.842 -37.038 -20.034 1.00  33.94 0 A 1
ATOM   765 C CB  . ALA . . 115 ?  7.076 -35.231 -18.161 1.00  31.05 0 A 1
ATOM   766 N N   . LYS . . 116 ?  7.119 -38.279 -19.274 1.00  37.85 0 A 1
ATOM   767 C CA  . LYS . . 116 ?  7.064 -39.148 -20.445 1.00  44.21 0 A 1
ATOM   768 C C   . LYS . . 116 ?  6.604 -38.354 -21.660 1.00  37.72 0 A 1
ATOM   769 O O   . LYS . . 116 ?  5.687 -37.531 -21.564 1.00  36.16 0 A 1
ATOM   770 C CB  . LYS . . 116 ?  6.110 -40.311 -20.181 1.00  49.43 0 A 1
ATOM   771 C CG  . LYS . . 116 ?  5.792 -41.186 -21.370 1.00  42.81 0 A 1
ATOM   772 C CD  . LYS . . 116 ?  4.822 -42.282 -20.961 1.00  39.29 0 A 1
ATOM   773 C CE  . LYS . . 116 ?  3.707 -42.418 -21.982 1.00  53.96 0 A 1
ATOM   774 N NZ  . LYS . . 116 ?  3.315 -43.857 -22.140 1.00  56.06 1 A 1
ATOM   775 N N   . GLY . . 117 ?  7.338 -38.491 -22.769 1.00  40.83 0 A 1
ATOM   776 C CA  . GLY . . 117 ?  6.949 -37.876 -24.019 1.00  39.61 0 A 1
ATOM   777 C C   . GLY . . 117 ?  6.362 -38.835 -25.045 1.00  39.86 0 A 1
ATOM   778 O O   . GLY . . 117 ?  6.817 -39.963 -25.209 1.00  38.50 0 A 1
ATOM   779 N N   . PHE . . 118 ?  5.472 -38.284 -25.858 1.00  42.93 0 A 1
ATOM   780 C CA  . PHE . . 118 ?  4.791 -39.006 -26.922 1.00  45.01 0 A 1
ATOM   781 C C   . PHE . . 118 ?  5.573 -38.790 -28.199 1.00  43.81 0 A 1
ATOM   782 O O   . PHE . . 118 ?  6.116 -37.702 -28.419 1.00  41.94 0 A 1
ATOM   783 C CB  . PHE . . 118 ?  3.349 -38.537 -27.085 1.00  43.42 0 A 1
ATOM   784 C CG  . PHE . . 118 ?  2.419 -39.145 -26.095 1.00  46.33 0 A 1
ATOM   785 C CD1 . PHE . . 118 ?  2.536 -40.484 -25.760 1.00  48.03 0 A 1
ATOM   786 C CD2 . PHE . . 118 ?  1.441 -38.380 -25.467 1.00  45.94 0 A 1
ATOM   787 C CE1 . PHE . . 118 ?  1.679 -41.053 -24.815 1.00  57.19 0 A 1
ATOM   788 C CE2 . PHE . . 118 ?  0.578 -38.950 -24.533 1.00  48.43 0 A 1
ATOM   789 C CZ  . PHE . . 118 ?  0.701 -40.280 -24.202 1.00  46.16 0 A 1
ATOM   790 N N   . ILE . . 119 ?  5.789 -39.877 -28.922 1.00  44.41 0 A 1
ATOM   791 C CA  . ILE . . 119 ?  6.573 -39.871 -30.144 1.00  46.11 0 A 1
ATOM   792 C C   . ILE . . 119 ?  5.635 -39.808 -31.343 1.00  45.74 0 A 1
ATOM   793 O O   . ILE . . 119 ?  6.054 -39.958 -32.495 1.00  43.24 0 A 1
ATOM   794 C CB  . ILE . . 119 ?  7.476 -41.118 -30.146 1.00  50.82 0 A 1
ATOM   795 C CG1 . ILE . . 119 ?  8.848 -40.736 -30.674 1.00  57.55 0 A 1
ATOM   796 C CG2 . ILE . . 119 ?  6.819 -42.312 -30.834 1.00  49.84 0 A 1
ATOM   797 C CD1 . ILE . . 119 ?  9.615 -39.907 -29.606 1.00  52.71 0 A 1
ATOM   798 N N   . THR . . 120 ?  4.358 -39.583 -31.081 1.00  45.40 0 A 1
ATOM   799 C CA  . THR . . 120 ?  3.357 -39.609 -32.136 1.00  40.80 0 A 1
ATOM   800 C C   . THR . . 120 ?  2.542 -38.338 -32.275 1.00  48.38 0 A 1
ATOM   801 O O   . THR . . 120 ?  2.098 -38.017 -33.381 1.00  50.20 0 A 1
ATOM   802 C CB  . THR . . 120 ?  2.405 -40.768 -31.898 1.00  39.35 0 A 1
ATOM   803 C CG2 . THR . . 120 ?  1.280 -40.657 -32.868 1.00  62.55 0 A 1
ATOM   804 O OG1 . THR . . 120 ?  3.098 -42.001 -32.131 1.00  42.38 0 A 1
ATOM   805 N N   . THR . . 121 ?  2.179 -37.726 -31.158 1.00  54.58 0 A 1
ATOM   806 C CA  . THR . . 121 ?  1.459 -36.469 -31.109 1.00  42.24 0 A 1
ATOM   807 C C   . THR . . 121 ?  2.370 -35.368 -30.613 1.00  46.94 0 A 1
ATOM   808 O O   . THR . . 121 ?  3.449 -35.596 -30.058 1.00  40.35 0 A 1
ATOM   809 C CB  . THR . . 121 ?  0.270 -36.531 -30.152 1.00  51.49 0 A 1
ATOM   810 C CG2 . THR . . 121 ? -1.043 -36.415 -30.890 1.00  48.50 0 A 1
ATOM   811 O OG1 . THR . . 121 ?  0.344 -37.721 -29.343 1.00  49.99 0 A 1
ATOM   812 N N   . VAL . . 122 ?  1.852 -34.154 -30.719 1.00  47.10 0 A 1
ATOM   813 C CA  . VAL . . 122 ?  2.428 -33.037 -29.996 1.00  51.06 0 A 1
ATOM   814 C C   . VAL . . 122 ?  1.849 -32.913 -28.596 1.00  41.63 0 A 1
ATOM   815 O O   . VAL . . 122 ?  2.287 -32.036 -27.843 1.00  54.09 0 A 1
ATOM   816 C CB  . VAL . . 122 ?  2.142 -31.714 -30.732 1.00  52.42 0 A 1
ATOM   817 C CG1 . VAL . . 122 ?  2.913 -31.656 -32.029 1.00  44.98 0 A 1
ATOM   818 C CG2 . VAL . . 122 ?  0.621 -31.547 -30.960 1.00  44.75 0 A 1
ATOM   819 N N   . VAL . . 123 ?  0.856 -33.723 -28.238 1.00  44.27 0 A 1
ATOM   820 C CA  . VAL . . 123 ?  0.139 -33.531 -26.966 1.00  54.06 0 A 1
ATOM   821 C C   . VAL . . 123 ?  0.983 -34.060 -25.809 1.00  50.06 0 A 1
ATOM   822 O O   . VAL . . 123 ?  1.585 -35.142 -25.930 1.00  49.29 0 A 1
ATOM   823 C CB  . VAL . . 123 ? -1.244 -34.196 -27.001 1.00  45.01 0 A 1
ATOM   824 C CG1 . VAL . . 123 ? -1.932 -33.922 -28.332 1.00  44.02 0 A 1
ATOM   825 C CG2 . VAL . . 123 ? -1.155 -35.672 -26.681 1.00  56.29 0 A 1
ATOM   826 N N   . PRO . . 124 ?  1.058 -33.346 -24.691 1.00  40.55 0 A 1
ATOM   827 C CA  . PRO . . 124 ?  1.856 -33.833 -23.561 1.00  46.62 0 A 1
ATOM   828 C C   . PRO . . 124 ?  1.253 -35.082 -22.923 1.00  42.88 0 A 1
ATOM   829 O O   . PRO . . 124 ?  0.092 -35.440 -23.136 1.00  43.22 0 A 1
ATOM   830 C CB  . PRO . . 124 ?  1.847 -32.649 -22.587 1.00  37.44 0 A 1
ATOM   831 C CG  . PRO . . 124 ?  0.653 -31.852 -22.965 1.00  40.00 0 A 1
ATOM   832 C CD  . PRO . . 124 ?  0.461 -32.027 -24.431 1.00  30.43 0 A 1
ATOM   833 N N   . SER . . 125 ?  2.092 -35.784 -22.170 1.00  48.18 0 A 1
ATOM   834 C CA  . SER . . 125 ?  1.698 -37.007 -21.487 1.00  40.96 0 A 1
ATOM   835 C C   . SER . . 125 ?  1.163 -36.670 -20.103 1.00  35.07 0 A 1
ATOM   836 O O   . SER . . 125 ?  1.355 -35.569 -19.589 1.00  36.98 0 A 1
ATOM   837 C CB  . SER . . 125 ?  2.858 -37.992 -21.368 1.00  43.94 0 A 1
ATOM   838 O OG  . SER . . 125 ?  3.248 -38.143 -20.010 1.00  44.07 0 A 1
ATOM   839 N N   . ALA . . 126 ?  0.478 -37.638 -19.507 1.00  36.63 0 A 1
ATOM   840 C CA  . ALA . . 126 ? -0.089 -37.495 -18.177 1.00  32.89 0 A 1
ATOM   841 C C   . ALA . . 126 ?  0.822 -38.019 -17.065 1.00  40.42 0 A 1
ATOM   842 O O   . ALA . . 126 ?  0.391 -38.066 -15.904 1.00  31.26 0 A 1
ATOM   843 C CB  . ALA . . 126 ? -1.445 -38.209 -18.117 1.00  34.91 0 A 1
ATOM   844 N N   . TYR . . 127 ?  2.072 -38.378 -17.372 1.00  34.79 0 A 1
ATOM   845 C CA  . TYR . . 127 ?  2.942 -39.063 -16.412 1.00  36.26 0 A 1
ATOM   846 C C   . TYR . . 127 ?  4.206 -38.245 -16.172 1.00  38.57 0 A 1
ATOM   847 O O   . TYR . . 127 ?  5.080 -38.163 -17.043 1.00  40.93 0 A 1
ATOM   848 C CB  . TYR . . 127 ?  3.275 -40.474 -16.890 1.00  29.23 0 A 1
ATOM   849 C CG  . TYR . . 127 ?  2.038 -41.319 -17.103 1.00  40.53 0 A 1
ATOM   850 C CD1 . TYR . . 127 ?  1.385 -41.318 -18.336 1.00  36.62 0 A 1
ATOM   851 C CD2 . TYR . . 127 ?  1.512 -42.107 -16.072 1.00  35.59 0 A 1
ATOM   852 C CE1 . TYR . . 127 ?  0.264 -42.068 -18.537 1.00  38.05 0 A 1
ATOM   853 C CE2 . TYR . . 127 ?  0.388 -42.876 -16.265 1.00  32.53 0 A 1
ATOM   854 C CZ  . TYR . . 127 ? -0.238 -42.853 -17.506 1.00  45.90 0 A 1
ATOM   855 O OH  . TYR . . 127 ? -1.382 -43.597 -17.731 1.00  58.81 0 A 1
ATOM   856 N N   . TRP . . 128 ?  4.260 -37.606 -14.996 1.00  47.41 0 A 1
ATOM   857 C CA  . TRP . . 128 ?  5.384 -36.809 -14.520 1.00  32.92 0 A 1
ATOM   858 C C   . TRP . . 128 ?  6.057 -37.512 -13.354 1.00  31.41 0 A 1
ATOM   859 O O   . TRP . . 128 ?  5.429 -38.275 -12.622 1.00  41.77 0 A 1
ATOM   860 C CB  . TRP . . 128 ?  4.937 -35.437 -14.028 1.00  32.44 0 A 1
ATOM   861 C CG  . TRP . . 128 ?  4.605 -34.476 -15.112 1.00  41.36 0 A 1
ATOM   862 C CD1 . TRP . . 128 ?  3.851 -34.721 -16.236 1.00  33.81 0 A 1
ATOM   863 C CD2 . TRP . . 128 ?  5.000 -33.096 -15.186 1.00  38.74 0 A 1
ATOM   864 C CE2 . TRP . . 128 ?  4.461 -32.573 -16.375 1.00  35.92 0 A 1
ATOM   865 C CE3 . TRP . . 128 ?  5.764 -32.256 -14.366 1.00  34.71 0 A 1
ATOM   866 N NE1 . TRP . . 128 ?  3.767 -33.581 -16.996 1.00  39.37 0 A 1
ATOM   867 C CZ2 . TRP . . 128 ?  4.644 -31.244 -16.752 1.00  35.30 0 A 1
ATOM   868 C CZ3 . TRP . . 128 ?  5.952 -30.940 -14.751 1.00  38.63 0 A 1
ATOM   869 C CH2 . TRP . . 128 ?  5.391 -30.446 -15.928 1.00  36.48 0 A 1
ATOM   870 N N   . GLY . . 129 ?  7.338 -37.252 -13.189 1.00  36.35 0 A 1
ATOM   871 C CA  . GLY . . 129 ?  7.999 -37.584 -11.952 1.00  41.33 0 A 1
ATOM   872 C C   . GLY . . 129 ?  7.597 -36.604 -10.859 1.00  48.65 0 A 1
ATOM   873 O O   . GLY . . 129 ?  6.975 -35.564 -11.101 1.00  41.32 0 A 1
ATOM   874 N N   . GLN . . 130 ?  7.962 -36.953 -9.625 1.00  42.92 0 A 1
ATOM   875 C CA  . GLN . . 130 ?  7.588 -36.150 -8.464 1.00  44.22 0 A 1
ATOM   876 C C   . GLN . . 130 ?  8.433 -34.897 -8.325 1.00  35.73 0 A 1
ATOM   877 O O   . GLN . . 130 ?  8.123 -34.062 -7.480 1.00  46.21 0 A 1
ATOM   878 C CB  . GLN . . 130 ?  7.693 -36.981 -7.175 1.00  37.54 0 A 1
ATOM   879 C CG  . GLN . . 130 ?  9.135 -37.332 -6.757 1.00  47.19 0 A 1
ATOM   880 C CD  . GLN . . 130 ?  9.764 -38.562 -7.460 1.00  62.36 0 A 1
ATOM   881 N NE2 . GLN . . 130 ? 10.599 -39.279 -6.701 1.00  55.01 0 A 1
ATOM   882 O OE1 . GLN . . 130 ?  9.513 -38.861 -8.651 1.00  54.20 0 A 1
ATOM   883 N N   . GLY . . 131 ?  9.497 -34.764 -9.099 1.00  41.81 0 A 1
ATOM   884 C CA  . GLY . . 131 ? 10.362 -33.601 -9.049 1.00  39.01 0 A 1
ATOM   885 C C   . GLY . . 131 ? 11.567 -33.808 -8.143 1.00  45.29 0 A 1
ATOM   886 O O   . GLY . . 131 ? 11.510 -34.511 -7.124 1.00  43.96 0 A 1
ATOM   887 N N   . THR . . 132 ? 12.669 -33.140 -8.489 1.00  46.55 0 A 1
ATOM   888 C CA  . THR . . 132 ? 13.880 -33.119 -7.672 1.00  38.73 0 A 1
ATOM   889 C C   . THR . . 132 ? 14.230 -31.672 -7.354 1.00  46.44 0 A 1
ATOM   890 O O   . THR . . 132 ? 14.248 -30.824 -8.259 1.00  43.57 0 A 1
ATOM   891 C CB  . THR . . 132 ? 15.052 -33.802 -8.384 1.00  37.41 0 A 1
ATOM   892 C CG2 . THR . . 132 ? 16.331 -33.688 -7.563 1.00  35.34 0 A 1
ATOM   893 O OG1 . THR . . 132 ? 14.743 -35.185 -8.611 1.00  43.88 0 A 1
ATOM   894 N N   . LEU . . 133 ? 14.408 -31.376 -6.065 1.00  38.04 0 A 1
ATOM   895 C CA  . LEU . . 133 ? 14.751 -30.031 -5.619 1.00  44.02 0 A 1
ATOM   896 C C   . LEU . . 133 ? 16.268 -29.874 -5.581 1.00  49.49 0 A 1
ATOM   897 O O   . LEU . . 133 ? 16.972 -30.693 -4.973 1.00  44.20 0 A 1
ATOM   898 C CB  . LEU . . 133 ? 14.133 -29.724 -4.248 1.00  40.53 0 A 1
ATOM   899 C CG  . LEU . . 133 ? 14.360 -28.339 -3.607 1.00  48.85 0 A 1
ATOM   900 C CD1 . LEU . . 133 ? 13.745 -27.234 -4.479 1.00  45.81 0 A 1
ATOM   901 C CD2 . LEU . . 133 ? 13.764 -28.241 -2.211 1.00  37.86 0 A 1
ATOM   902 N N   . VAL . . 134 ? 16.760 -28.822 -6.239 1.00  45.38 0 A 1
ATOM   903 C CA  . VAL . . 134 ? 18.172 -28.455 -6.231 1.00  45.01 0 A 1
ATOM   904 C C   . VAL . . 134 ? 18.311 -27.108 -5.527 1.00  53.08 0 A 1
ATOM   905 O O   . VAL . . 134 ? 17.628 -26.138 -5.880 1.00  49.38 0 A 1
ATOM   906 C CB  . VAL . . 134 ? 18.750 -28.394 -7.653 1.00  44.71 0 A 1
ATOM   907 C CG1 . VAL . . 134 ? 20.108 -27.735 -7.630 1.00  32.18 0 A 1
ATOM   908 C CG2 . VAL . . 134 ? 18.813 -29.795 -8.270 1.00  40.34 0 A 1
ATOM   909 N N   . THR . . 135 ? 19.192 -27.055 -4.531 1.00  42.70 0 A 1
ATOM   910 C CA  . THR . . 135 ? 19.431 -25.863 -3.738 1.00  47.60 0 A 1
ATOM   911 C C   . THR . . 135 ? 20.897 -25.467 -3.878 1.00  56.73 0 A 1
ATOM   912 O O   . THR . . 135 ? 21.792 -26.288 -3.636 1.00  48.23 0 A 1
ATOM   913 C CB  . THR . . 135 ? 19.075 -26.137 -2.275 1.00  47.99 0 A 1
ATOM   914 C CG2 . THR . . 135 ? 19.262 -24.908 -1.415 1.00  50.60 0 A 1
ATOM   915 O OG1 . THR . . 135 ? 17.721 -26.591 -2.193 1.00  45.12 0 A 1
ATOM   916 N N   . VAL . . 136 ? 21.139 -24.215 -4.278 1.00  56.21 0 A 1
ATOM   917 C CA  . VAL . . 136 ? 22.488 -23.673 -4.460 1.00  53.52 0 A 1
ATOM   918 C C   . VAL . . 136 ? 22.710 -22.554 -3.443 1.00  58.46 0 A 1
ATOM   919 O O   . VAL . . 136 ? 21.981 -21.555 -3.450 1.00  54.00 0 A 1
ATOM   920 C CB  . VAL . . 136 ? 22.695 -23.158 -5.895 1.00  50.98 0 A 1
ATOM   921 C CG1 . VAL . . 136 ? 24.166 -22.859 -6.146 1.00  61.86 0 A 1
ATOM   922 C CG2 . VAL . . 136 ? 22.154 -24.159 -6.928 1.00  52.94 0 A 1
ATOM   923 N N   . SER . . 137 ? 23.730 -22.688 -2.591 1.00  61.63 0 A 1
ATOM   924 C CA  . SER . . 137 ? 23.971 -21.665 -1.568 1.00  55.65 0 A 1
ATOM   925 C C   . SER . . 137 ? 25.378 -21.825 -1.017 1.00  61.80 0 A 1
ATOM   926 O O   . SER . . 137 ? 26.151 -22.665 -1.488 1.00  71.11 0 A 1
ATOM   927 C CB  . SER . . 137 ? 22.950 -21.758 -0.435 1.00  65.52 0 A 1
ATOM   928 O OG  . SER . . 137 ? 23.239 -22.884  0.376 1.00  69.19 0 A 1
ATOM   929 N N   . ALA . . 138 ? 25.700 -21.011 -0.002 1.00  76.71 0 A 1
ATOM   930 C CA  . ALA . . 138 ? 26.951 -21.093  0.770 1.00  56.42 0 A 1
ATOM   931 C C   . ALA . . 138 ? 28.148 -21.508 -0.086 1.00  71.67 0 A 1
ATOM   932 O O   . ALA . . 138 ? 28.853 -22.480  0.219 1.00  79.38 0 A 1
ATOM   933 C CB  . ALA . . 138 ? 26.786 -22.061  1.942 1.00  49.00 0 A 1
ATOM   934 N N   . GLY . . 157 ? 12.267 -15.461 -27.555 1.00  67.10 0 A 1
ATOM   935 C CA  . GLY . . 157 ? 12.296 -14.324 -28.465 1.00  95.20 0 A 1
ATOM   936 C C   . GLY . . 157 ? 11.140 -14.317 -29.453 1.00  91.20 0 A 1
ATOM   937 O O   . GLY . . 157 ? 10.358 -13.361 -29.517 1.00  86.49 0 A 1
ATOM   938 N N   . SER . . 158 ? 11.069 -15.382 -30.255 1.00  85.15 0 A 1
ATOM   939 C CA  . SER . . 158 ?  9.872 -15.758 -30.997 1.00  74.75 0 A 1
ATOM   940 C C   . SER . . 158 ?  9.099 -16.864 -30.285 1.00  61.07 0 A 1
ATOM   941 O O   . SER . . 158 ?  8.156 -17.415 -30.860 1.00  57.99 0 A 1
ATOM   942 C CB  . SER . . 158 ? 10.215 -16.171 -32.439 1.00  68.03 0 A 1
ATOM   943 O OG  . SER . . 158 ? 10.959 -17.374 -32.487 1.00  75.89 0 A 1
ATOM   944 N N   . ASP . . 159 ?  9.512 -17.227 -29.067 1.00  58.81 0 A 1
ATOM   945 C CA  . ASP . . 159 ?  8.766 -18.169 -28.245 1.00  50.52 0 A 1
ATOM   946 C C   . ASP . . 159 ?  7.369 -17.636 -27.928 1.00  48.45 0 A 1
ATOM   947 O O   . ASP . . 159 ?  7.129 -16.432 -27.885 1.00  47.31 0 A 1
ATOM   948 C CB  . ASP . . 159 ?  9.484 -18.437 -26.918 1.00  48.56 0 A 1
ATOM   949 C CG  . ASP . . 159 ? 10.918 -18.969 -27.086 1.00  62.92 0 A 1
ATOM   950 O OD1 . ASP . . 159 ? 11.249 -19.490 -28.187 1.00  49.65 0 A 1
ATOM   951 O OD2 . ASP . . 159 ? 11.696 -18.892 -26.084 1.00  49.64 -1 A 1
ATOM   952 N N   . VAL . . 160 ?  6.451 -18.564 -27.669 1.00  42.68 0 A 1
ATOM   953 C CA  . VAL . . 160 ?  5.084 -18.226 -27.293 1.00  36.98 0 A 1
ATOM   954 C C   . VAL . . 160 ?  5.060 -17.881 -25.810 1.00  49.23 0 A 1
ATOM   955 O O   . VAL . . 160 ?  5.372 -18.725 -24.962 1.00  45.02 0 A 1
ATOM   956 C CB  . VAL . . 160 ?  4.116 -19.381 -27.593 1.00  43.58 0 A 1
ATOM   957 C CG1 . VAL . . 160 ?  2.701 -19.013 -27.166 1.00  33.51 0 A 1
ATOM   958 C CG2 . VAL . . 160 ?  4.163 -19.764 -29.064 1.00  41.46 0 A 1
ATOM   959 N N   . GLN . . 161 ?  4.667 -16.648 -25.495 1.00  50.78 0 A 1
ATOM   960 C CA  . GLN . . 161 ?  4.463 -16.213 -24.120 1.00  45.27 0 A 1
ATOM   961 C C   . GLN . . 161 ?  3.023 -16.497 -23.714 1.00  43.95 0 A 1
ATOM   962 O O   . GLN . . 161 ?  2.089 -16.200 -24.467 1.00  43.76 0 A 1
ATOM   963 C CB  . GLN . . 161 ?  4.764 -14.720 -23.980 1.00  43.68 0 A 1
ATOM   964 C CG  . GLN . . 161 ?  4.960 -14.279 -22.539 1.00  77.54 0 A 1
ATOM   965 C CD  . GLN . . 161 ?  4.949 -12.764 -22.358 1.00  80.67 0 A 1
ATOM   966 N NE2 . GLN . . 161 ?  3.849 -12.114 -22.766 1.00  74.19 0 A 1
ATOM   967 O OE1 . GLN . . 161 ?  5.913 -12.189 -21.843 1.00  74.86 0 A 1
ATOM   968 N N   . ILE . . 162 ?  2.842 -17.062 -22.522 1.00  44.52 0 A 1
ATOM   969 C CA  . ILE . . 162 ?  1.526 -17.476 -22.035 1.00  44.13 0 A 1
ATOM   970 C C   . ILE . . 162 ?  1.220 -16.695 -20.763 1.00  45.35 0 A 1
ATOM   971 O O   . ILE . . 162 ?  1.978 -16.765 -19.788 1.00  45.91 0 A 1
ATOM   972 C CB  . ILE . . 162 ?  1.477 -18.991 -21.765 1.00  47.97 0 A 1
ATOM   973 C CG1 . ILE . . 162 ?  1.844 -19.790 -23.024 1.00  39.36 0 A 1
ATOM   974 C CG2 . ILE . . 162 ?  0.103 -19.398 -21.237 1.00  48.01 0 A 1
ATOM   975 C CD1 . ILE . . 162 ?  0.720 -19.888 -24.014 1.00  38.55 0 A 1
ATOM   976 N N   . THR . . 163 ?  0.119 -15.954 -20.764 1.00  44.94 0 A 1
ATOM   977 C CA  . THR . . 163 ? -0.301 -15.201 -19.587 1.00  42.67 0 A 1
ATOM   978 C C   . THR . . 163 ? -1.557 -15.837 -18.992 1.00  44.35 0 A 1
ATOM   979 O O   . THR . . 163 ? -2.563 -16.028 -19.683 1.00  45.33 0 A 1
ATOM   980 C CB  . THR . . 163 ? -0.503 -13.719 -19.920 1.00  48.58 0 A 1
ATOM   981 C CG2 . THR . . 163 ?  0.147 -13.390 -21.269 1.00  56.35 0 A 1
ATOM   982 O OG1 . THR . . 163 ? -1.897 -13.394 -19.971 1.00  50.48 0 A 1
ATOM   983 N N   . GLN . . 164 ? -1.489 -16.168 -17.715 1.00  41.61 0 A 1
ATOM   984 C CA  . GLN . . 164 ? -2.573 -16.807 -16.991 1.00  39.67 0 A 1
ATOM   985 C C   . GLN . . 164 ? -3.204 -15.802 -16.026 1.00  41.43 0 A 1
ATOM   986 O O   . GLN . . 164 ? -2.505 -14.978 -15.426 1.00  38.67 0 A 1
ATOM   987 C CB  . GLN . . 164 ? -2.036 -18.025 -16.241 1.00  39.05 0 A 1
ATOM   988 C CG  . GLN . . 164 ? -3.072 -19.003 -15.797 1.00  49.23 0 A 1
ATOM   989 C CD  . GLN . . 164 ? -2.458 -20.324 -15.363 1.00  46.09 0 A 1
ATOM   990 N NE2 . GLN . . 164 ? -3.148 -21.034 -14.457 1.00  32.72 0 A 1
ATOM   991 O OE1 . GLN . . 164 ? -1.363 -20.700 -15.827 1.00  44.76 0 A 1
ATOM   992 N N   . SER . . 165 ? -4.533 -15.829 -15.927 1.00  39.10 0 A 1
ATOM   993 C CA  . SER . . 165 ? -5.277 -14.910 -15.074 1.00  38.70 0 A 1
ATOM   994 C C   . SER . . 165 ? -6.640 -15.517 -14.763 1.00  36.56 0 A 1
ATOM   995 O O   . SER . . 165 ? -7.203 -16.220 -15.606 1.00  43.74 0 A 1
ATOM   996 C CB  . SER . . 165 ? -5.444 -13.540 -15.752 1.00  41.23 0 A 1
ATOM   997 O OG  . SER . . 165 ? -6.113 -13.650 -16.997 1.00  39.45 0 A 1
ATOM   998 N N   . PRO . . 166 ? -7.193 -15.274 -13.572 1.00  37.24 0 A 1
ATOM   999 C CA  . PRO . . 166 ? -6.622 -14.487 -12.483 1.00  42.55 0 A 1
ATOM   1000 C C   . PRO . . 166 ? -5.488 -15.285 -11.882 1.00  43.99 0 A 1
ATOM   1001 O O   . PRO . . 166 ? -5.436 -16.495 -12.078 1.00  39.62 0 A 1
ATOM   1002 C CB  . PRO . . 166 ? -7.802 -14.319 -11.516 1.00  34.56 0 A 1
ATOM   1003 C CG  . PRO . . 166 ? -8.574 -15.605 -11.695 1.00  39.01 0 A 1
ATOM   1004 C CD  . PRO . . 166 ? -8.445 -15.945 -13.163 1.00  29.81 0 A 1
ATOM   1005 N N   . SER . . 167 ? -4.578 -14.661 -11.136 1.00  39.27 0 A 1
ATOM   1006 C CA  . SER . . 167 ? -3.525 -15.425 -10.487 1.00  35.98 0 A 1
ATOM   1007 C C   . SER . . 167 ? -3.982 -16.037 -9.163 1.00  41.26 0 A 1
ATOM   1008 O O   . SER . . 167 ? -3.378 -17.004 -8.697 1.00  38.73 0 A 1
ATOM   1009 C CB  . SER . . 167 ? -2.310 -14.540 -10.284 1.00  29.98 0 A 1
ATOM   1010 O OG  . SER . . 167 ? -2.742 -13.227 -10.010 1.00  52.19 0 A 1
ATOM   1011 N N   . TYR . . 168 ? -5.026 -15.499 -8.551 1.00  41.66 0 A 1
ATOM   1012 C CA  . TYR . . 168 ? -5.615 -16.077 -7.358 1.00  39.98 0 A 1
ATOM   1013 C C   . TYR . . 168 ? -7.125 -15.858 -7.393 1.00  42.56 0 A 1
ATOM   1014 O O   . TYR . . 168 ? -7.611 -14.857 -7.932 1.00  44.50 0 A 1
ATOM   1015 C CB  . TYR . . 168 ? -4.984 -15.456 -6.105 1.00  34.90 0 A 1
ATOM   1016 C CG  . TYR . . 168 ? -5.683 -15.782 -4.816 1.00  48.97 0 A 1
ATOM   1017 C CD1 . TYR . . 168 ? -6.850 -15.113 -4.442 1.00  53.94 0 A 1
ATOM   1018 C CD2 . TYR . . 168 ? -5.168 -16.751 -3.952 1.00  60.14 0 A 1
ATOM   1019 C CE1 . TYR . . 168 ? -7.491 -15.412 -3.247 1.00  54.13 0 A 1
ATOM   1020 C CE2 . TYR . . 168 ? -5.798 -17.053 -2.749 1.00  58.40 0 A 1
ATOM   1021 C CZ  . TYR . . 168 ? -6.961 -16.384 -2.406 1.00  63.95 0 A 1
ATOM   1022 O OH  . TYR . . 168 ? -7.599 -16.686 -1.221 1.00  67.89 0 A 1
ATOM   1023 N N   . LEU . . 169 ? -7.868 -16.820 -6.854 1.00  38.48 0 A 1
ATOM   1024 C CA  . LEU . . 169 ? -9.318 -16.703 -6.781 1.00  39.06 0 A 1
ATOM   1025 C C   . LEU . . 169 ? -9.833 -17.588 -5.648 1.00  45.84 0 A 1
ATOM   1026 O O   . LEU . . 169 ? -9.260 -18.645 -5.357 1.00  42.00 0 A 1
ATOM   1027 C CB  . LEU . . 169 ? -9.985 -17.026 -8.115 1.00  35.00 0 A 1
ATOM   1028 C CG  . LEU . . 169 ? -10.170 -18.454 -8.602 1.00  41.27 0 A 1
ATOM   1029 C CD1 . LEU . . 169 ? -11.224 -18.475 -9.713 1.00  41.06 0 A 1
ATOM   1030 C CD2 . LEU . . 169 ? -8.859 -18.962 -9.105 1.00  38.36 0 A 1
ATOM   1031 N N   . ALA . . 170 ? -10.887 -17.123 -4.984 1.00  46.69 0 A 1
ATOM   1032 C CA  . ALA . . 170 ? -11.474 -17.816 -3.847 1.00  41.61 0 A 1
ATOM   1033 C C   . ALA . . 170 ? -12.924 -18.166 -4.146 1.00  44.36 0 A 1
ATOM   1034 O O   . ALA . . 170 ? -13.650 -17.386 -4.772 1.00  40.34 0 A 1
ATOM   1035 C CB  . ALA . . 170 ? -11.397 -16.955 -2.585 1.00  42.14 0 A 1
ATOM   1036 N N   . ALA . . 171 ? -13.316 -19.370 -3.747 1.00  39.38 0 A 1
ATOM   1037 C CA  . ALA . . 171 ? -14.662 -19.862 -3.968 1.00  38.72 0 A 1
ATOM   1038 C C   . ALA . . 171 ? -14.965 -20.945 -2.942 1.00  44.82 0 A 1
ATOM   1039 O O   . ALA . . 171 ? -14.168 -21.223 -2.036 1.00  38.68 0 A 1
ATOM   1040 C CB  . ALA . . 171 ? -14.819 -20.408 -5.389 1.00  33.73 0 A 1
ATOM   1041 N N   . SER . . 172 ? -16.136 -21.552 -3.091 1.00  39.24 0 A 1
ATOM   1042 C CA  . SER . . 172 ? -16.563 -22.574 -2.160 1.00  44.06 0 A 1
ATOM   1043 C C   . SER . . 172 ? -16.850 -23.865 -2.909 1.00  45.04 0 A 1
ATOM   1044 O O   . SER . . 172 ? -17.224 -23.839 -4.088 1.00  43.33 0 A 1
ATOM   1045 C CB  . SER . . 172 ? -17.813 -22.150 -1.388 1.00  33.99 0 A 1
ATOM   1046 O OG  . SER . . 172 ? -17.486 -21.120 -0.480 1.00  45.03 0 A 1
ATOM   1047 N N   . PRO . . 173 ? -16.691 -25.005 -2.248 1.00  44.54 0 A 1
ATOM   1048 C CA  . PRO . . 173 ? -17.127 -26.264 -2.848 1.00  48.74 0 A 1
ATOM   1049 C C   . PRO . . 173 ? -18.552 -26.114 -3.354 1.00  46.54 0 A 1
ATOM   1050 O O   . PRO . . 173 ? -19.376 -25.425 -2.747 1.00  46.61 0 A 1
ATOM   1051 C CB  . PRO . . 173 ? -17.035 -27.254 -1.684 1.00  51.26 0 A 1
ATOM   1052 C CG  . PRO . . 173 ? -15.943 -26.696 -0.814 1.00  43.96 0 A 1
ATOM   1053 C CD  . PRO . . 173 ? -16.020 -25.205 -0.950 1.00  41.89 0 A 1
ATOM   1054 N N   . GLY . . 174 ? -18.823 -26.695 -4.517 1.00  45.74 0 A 1
ATOM   1055 C CA  . GLY . . 174 ? -20.143 -26.639 -5.100 1.00  44.68 0 A 1
ATOM   1056 C C   . GLY . . 174 ? -20.341 -25.523 -6.091 1.00  34.41 0 A 1
ATOM   1057 O O   . GLY . . 174 ? -21.334 -25.535 -6.819 1.00  42.68 0 A 1
ATOM   1058 N N   . GLU . . 175 ? -19.461 -24.530 -6.088 1.00  40.97 0 A 1
ATOM   1059 C CA  . GLU . . 175 ? -19.542 -23.405 -7.003 1.00  39.61 0 A 1
ATOM   1060 C C   . GLU . . 175 ? -18.749 -23.690 -8.277 1.00  45.52 0 A 1
ATOM   1061 O O   . GLU . . 175 ? -18.125 -24.749 -8.435 1.00  38.53 0 A 1
ATOM   1062 C CB  . GLU . . 175 ? -19.073 -22.132 -6.312 1.00  37.52 0 A 1
ATOM   1063 C CG  . GLU . . 175 ? -19.958 -21.788 -5.144 1.00  43.09 0 A 1
ATOM   1064 C CD  . GLU . . 175 ? -19.466 -20.590 -4.358 1.00  49.74 0 A 1
ATOM   1065 O OE1 . GLU . . 175 ? -18.298 -20.172 -4.562 1.00  40.97 0 A 1
ATOM   1066 O OE2 . GLU . . 175 ? -20.266 -20.068 -3.545 1.00  55.32 -1 A 1
ATOM   1067 N N   . THR . . 176 ? -18.773 -22.719 -9.197 1.00  43.67 0 A 1
ATOM   1068 C CA  . THR . . 176 ? -18.144 -22.834 -10.506 1.00  36.21 0 A 1
ATOM   1069 C C   . THR . . 176 ? -17.166 -21.689 -10.708 1.00  35.38 0 A 1
ATOM   1070 O O   . THR . . 176 ? -17.502 -20.527 -10.455 1.00  37.05 0 A 1
ATOM   1071 C CB  . THR . . 176 ? -19.208 -22.798 -11.605 1.00  41.06 0 A 1
ATOM   1072 C CG2 . THR . . 176 ? -18.565 -22.698 -12.989 1.00  35.12 0 A 1
ATOM   1073 O OG1 . THR . . 176 ? -20.036 -23.966 -11.527 1.00  42.19 0 A 1
ATOM   1074 N N   . ILE . . 177 ? -15.955 -22.005 -11.157 1.00  33.86 0 A 1
ATOM   1075 C CA  . ILE . . 177 ? -15.008 -20.952 -11.488 1.00  36.09 0 A 1
ATOM   1076 C C   . ILE . . 177 ? -14.406 -21.227 -12.853 1.00  32.17 0 A 1
ATOM   1077 O O   . ILE . . 177 ? -14.422 -22.354 -13.354 1.00  37.36 0 A 1
ATOM   1078 C CB  . ILE . . 177 ? -13.899 -20.793 -10.433 1.00  43.87 0 A 1
ATOM   1079 C CG1 . ILE . . 177 ? -13.131 -22.111 -10.288 1.00  37.17 0 A 1
ATOM   1080 C CG2 . ILE . . 177 ? -14.505 -20.305 -9.114 1.00  35.39 0 A 1
ATOM   1081 C CD1 . ILE . . 177 ? -11.975 -22.218 -11.235 1.00  36.46 0 A 1
ATOM   1082 N N   . THR . . 178 ? -13.874 -20.171 -13.463 1.00  36.53 0 A 1
ATOM   1083 C CA  . THR . . 178 ? -13.256 -20.314 -14.771 1.00  39.91 0 A 1
ATOM   1084 C C   . THR . . 178 ? -11.951 -19.531 -14.788 1.00  36.15 0 A 1
ATOM   1085 O O   . THR . . 178 ? -11.872 -18.429 -14.238 1.00  43.49 0 A 1
ATOM   1086 C CB  . THR . . 178 ? -14.211 -19.903 -15.920 1.00  45.19 0 A 1
ATOM   1087 C CG2 . THR . . 178 ? -15.373 -19.081 -15.431 1.00  36.74 0 A 1
ATOM   1088 O OG1 . THR . . 178 ? -13.486 -19.207 -16.948 1.00  45.57 0 A 1
ATOM   1089 N N   . ILE . . 179 ? -10.913 -20.149 -15.370 1.00  42.25 0 A 1
ATOM   1090 C CA  . ILE . . 179 ? -9.560 -19.598 -15.442 1.00  36.10 0 A 1
ATOM   1091 C C   . ILE . . 179 ? -9.250 -19.275 -16.895 1.00  33.72 0 A 1
ATOM   1092 O O   . ILE . . 179 ? -9.561 -20.063 -17.794 1.00  35.53 0 A 1
ATOM   1093 C CB  . ILE . . 179 ? -8.522 -20.590 -14.871 1.00  42.21 0 A 1
ATOM   1094 C CG1 . ILE . . 179 ? -8.870 -20.985 -13.431 1.00  43.00 0 A 1
ATOM   1095 C CG2 . ILE . . 179 ? -7.085 -20.019 -14.958 1.00  38.72 0 A 1
ATOM   1096 C CD1 . ILE . . 179 ? -7.927 -22.040 -12.830 1.00  32.77 0 A 1
ATOM   1097 N N   . ASN . . 180 ? -8.603 -18.143 -17.121 1.00  33.65 0 A 1
ATOM   1098 C CA  . ASN . . 180 ? -8.304 -17.664 -18.464 1.00  39.80 0 A 1
ATOM   1099 C C   . ASN . . 180 ? -6.848 -17.910 -18.807 1.00  34.01 0 A 1
ATOM   1100 O O   . ASN . . 180 ? -5.981 -17.922 -17.940 1.00  43.14 0 A 1
ATOM   1101 C CB  . ASN . . 180 ? -8.588 -16.167 -18.600 1.00  44.41 0 A 1
ATOM   1102 C CG  . ASN . . 180 ? -10.034 -15.876 -18.956 1.00  47.82 0 A 1
ATOM   1103 N ND2 . ASN . . 180 ? -10.849 -15.607 -17.941 1.00  42.80 0 A 1
ATOM   1104 O OD1 . ASN . . 180 ? -10.418 -15.906 -20.130 1.00  47.01 0 A 1
ATOM   1105 N N   . CYS . . 181 ? -6.584 -18.114 -20.086 1.00  39.28 0 A 1
ATOM   1106 C CA  . CYS . . 181 ? -5.212 -18.266 -20.538 1.00  42.80 0 A 1
ATOM   1107 C C   . CYS . . 181 ? -5.110 -17.678 -21.936 1.00  44.84 0 A 1
ATOM   1108 O O   . CYS . . 181 ? -5.958 -17.948 -22.801 1.00  43.78 0 A 1
ATOM   1109 C CB  . CYS . . 181 ? -4.792 -19.742 -20.484 1.00  45.96 0 A 1
ATOM   1110 S SG  . CYS . . 181 ? -3.062 -20.088 -20.814 1.00  65.94 0 A 1
ATOM   1111 N N   . ARG . . 182 ? -4.121 -16.809 -22.126 1.00  45.50 0 A 1
ATOM   1112 C CA  . ARG . . 182 ? -3.929 -16.104 -23.386 1.00  45.55 0 A 1
ATOM   1113 C C   . ARG . . 182 ? -2.515 -16.336 -23.901 1.00  43.55 0 A 1
ATOM   1114 O O   . ARG . . 182 ? -1.561 -16.350 -23.113 1.00  45.74 0 A 1
ATOM   1115 C CB  . ARG . . 182 ? -4.210 -14.612 -23.228 1.00  42.70 0 A 1
ATOM   1116 C CG  . ARG . . 182 ? -3.615 -13.773 -24.324 1.00  58.42 0 A 1
ATOM   1117 C CD  . ARG . . 182 ? -3.807 -12.301 -24.045 1.00  68.39 0 A 1
ATOM   1118 N NE  . ARG . . 182 ? -2.548 -11.671 -23.670 1.00  68.25 0 A 1
ATOM   1119 C CZ  . ARG . . 182 ? -2.387 -10.914 -22.597 1.00  63.41 0 A 1
ATOM   1120 N NH1 . ARG . . 182 ? -3.405 -10.619 -21.805 1.00  58.94 1 A 1
ATOM   1121 N NH2 . ARG . . 182 ? -1.180 -10.425 -22.323 1.00  64.70 0 A 1
ATOM   1122 N N   . ALA . . 183 ? -2.400 -16.614 -25.204 1.00  44.53 0 A 1
ATOM   1123 C CA  . ALA . . 183 ? -1.117 -16.794 -25.873 1.00  44.06 0 A 1
ATOM   1124 C C   . ALA . . 183 ? -0.779 -15.562 -26.713 1.00  43.65 0 A 1
ATOM   1125 O O   . ALA . . 183 ? -1.662 -14.956 -27.326 1.00  45.49 0 A 1
ATOM   1126 C CB  . ALA . . 183 ? -1.128 -18.056 -26.748 1.00  43.30 0 A 1
ATOM   1127 N N   . SER . . 184 ?  0.514 -15.212 -26.761 1.00  48.50 0 A 1
ATOM   1128 C CA  . SER . . 184 ?  0.961 -14.002 -27.454 1.00  40.29 0 A 1
ATOM   1129 C C   . SER . . 184 ?  0.876 -14.133 -28.966 1.00  47.01 0 A 1
ATOM   1130 O O   . SER . . 184 ?  0.935 -13.123 -29.673 1.00  42.63 0 A 1
ATOM   1131 C CB  . SER . . 184 ?  2.389 -13.652 -27.061 1.00  34.38 0 A 1
ATOM   1132 O OG  . SER . . 184 ?  3.261 -14.703 -27.417 1.00  43.76 0 A 1
ATOM   1133 N N   . LYS . . 185 ?  0.845 -15.350 -29.481 1.00  42.41 0 A 1
ATOM   1134 C CA  . LYS . . 185 ?  0.552 -15.587 -30.879 1.00  37.24 0 A 1
ATOM   1135 C C   . LYS . . 185 ? -0.283 -16.853 -30.935 1.00  47.72 0 A 1
ATOM   1136 O O   . LYS . . 185 ? -0.386 -17.592 -29.953 1.00  54.41 0 A 1
ATOM   1137 C CB  . LYS . . 185 ?  1.821 -15.689 -31.730 1.00  40.47 0 A 1
ATOM   1138 C CG  . LYS . . 185 ?  2.739 -16.832 -31.343 1.00  57.29 0 A 1
ATOM   1139 C CD  . LYS . . 185 ?  4.205 -16.472 -31.543 1.00  55.22 0 A 1
ATOM   1140 C CE  . LYS . . 185 ?  4.680 -16.844 -32.930 1.00  54.52 0 A 1
ATOM   1141 N NZ  . LYS . . 185 ?  4.250 -18.222 -33.297 1.00  64.67 1 A 1
ATOM   1142 N N   . SER . . 186 ? -0.891 -17.101 -32.086 1.00  47.58 0 A 1
ATOM   1143 C CA  . SER . . 186 ? -1.845 -18.190 -32.186 1.00  42.65 0 A 1
ATOM   1144 C C   . SER . . 186 ? -1.168 -19.518 -31.928 1.00  48.45 0 A 1
ATOM   1145 O O   . SER . . 186 ? -0.110 -19.805 -32.493 1.00  42.79 0 A 1
ATOM   1146 C CB  . SER . . 186 ? -2.486 -18.219 -33.563 1.00  45.29 0 A 1
ATOM   1147 O OG  . SER . . 186 ? -2.982 -19.520 -33.807 1.00  51.83 0 A 1
ATOM   1148 N N   . ILE . . 187 ? -1.775 -20.321 -31.060 1.00  46.63 0 A 1
ATOM   1149 C CA  . ILE . . 187 ? -1.335 -21.692 -30.878 1.00  41.74 0 A 1
ATOM   1150 C C   . ILE . . 187 ? -2.375 -22.665 -31.425 1.00  45.67 0 A 1
ATOM   1151 O O   . ILE . . 187 ? -2.350 -23.851 -31.101 1.00  43.56 0 A 1
ATOM   1152 C CB  . ILE . . 187 ? -1.005 -21.992 -29.404 1.00  46.00 0 A 1
ATOM   1153 C CG1 . ILE . . 187 ? -2.170 -21.642 -28.483 1.00  42.13 0 A 1
ATOM   1154 C CG2 . ILE . . 187 ?  0.227 -21.244 -28.950 1.00  44.66 0 A 1
ATOM   1155 C CD1 . ILE . . 187 ? -2.019 -22.255 -27.138 1.00  33.24 0 A 1
ATOM   1156 N N   . SER . . 188 ? -3.279 -22.183 -32.280 1.00  46.95 0 A 1
ATOM   1157 C CA  . SER . . 188 ? -4.369 -23.004 -32.806 1.00  43.95 0 A 1
ATOM   1158 C C   . SER . . 188 ? -5.135 -23.507 -31.582 1.00  43.19 0 A 1
ATOM   1159 O O   . SER . . 188 ? -5.514 -22.686 -30.742 1.00  52.46 0 A 1
ATOM   1160 C CB  . SER . . 188 ? -3.800 -24.073 -33.737 1.00  49.39 0 A 1
ATOM   1161 O OG  . SER . . 188 ? -4.766 -25.059 -34.032 1.00  48.80 0 A 1
ATOM   1162 N N   . LYS . . 189 ? -5.328 -24.811 -31.413 1.00  46.77 0 A 1
ATOM   1163 C CA  . LYS . . 189 ? -6.080 -25.327 -30.277 1.00  37.90 0 A 1
ATOM   1164 C C   . LYS . . 189 ? -5.206 -25.998 -29.238 1.00  38.41 0 A 1
ATOM   1165 O O   . LYS . . 189 ? -5.740 -26.576 -28.290 1.00  43.55 0 A 1
ATOM   1166 C CB  . LYS . . 189 ? -7.120 -26.330 -30.762 1.00  39.45 0 A 1
ATOM   1167 C CG  . LYS . . 189 ? -6.484 -27.529 -31.460 1.00  36.88 0 A 1
ATOM   1168 C CD  . LYS . . 189 ? -7.517 -28.554 -31.869 1.00  38.97 0 A 1
ATOM   1169 C CE  . LYS . . 189 ? -6.858 -29.871 -32.247 1.00  52.48 0 A 1
ATOM   1170 N NZ  . LYS . . 189 ? -7.688 -30.646 -33.204 1.00  61.02 1 A 1
ATOM   1171 N N   . TYR . . 190 ? -3.882 -25.928 -29.367 1.00  38.05 0 A 1
ATOM   1172 C CA  . TYR . . 190 ? -3.018 -26.848 -28.624 1.00  37.84 0 A 1
ATOM   1173 C C   . TYR . . 190 ? -2.616 -26.219 -27.296 1.00  37.62 0 A 1
ATOM   1174 O O   . TYR . . 190 ? -1.505 -25.722 -27.106 1.00  42.47 0 A 1
ATOM   1175 C CB  . TYR . . 190 ? -1.829 -27.257 -29.483 1.00  40.40 0 A 1
ATOM   1176 C CG  . TYR . . 190 ? -2.313 -27.958 -30.738 1.00  49.42 0 A 1
ATOM   1177 C CD1 . TYR . . 190 ? -2.759 -29.268 -30.686 1.00  48.23 0 A 1
ATOM   1178 C CD2 . TYR . . 190 ? -2.412 -27.285 -31.951 1.00  47.87 0 A 1
ATOM   1179 C CE1 . TYR . . 190 ? -3.242 -29.899 -31.805 1.00  42.10 0 A 1
ATOM   1180 C CE2 . TYR . . 190 ? -2.897 -27.914 -33.080 1.00  37.84 0 A 1
ATOM   1181 C CZ  . TYR . . 190 ? -3.311 -29.223 -33.001 1.00  45.16 0 A 1
ATOM   1182 O OH  . TYR . . 190 ? -3.782 -29.878 -34.124 1.00  48.97 0 A 1
ATOM   1183 N N   . LEU . . 191 ? -3.558 -26.254 -26.355 1.00  39.59 0 A 1
ATOM   1184 C CA  . LEU . . 191 ? -3.352 -25.766 -24.994 1.00  35.19 0 A 1
ATOM   1185 C C   . LEU . . 191 ? -3.707 -26.871 -24.008 1.00  33.09 0 A 1
ATOM   1186 O O   . LEU . . 191 ? -4.798 -27.449 -24.069 1.00  34.36 0 A 1
ATOM   1187 C CB  . LEU . . 191 ? -4.202 -24.519 -24.730 1.00  33.76 0 A 1
ATOM   1188 C CG  . LEU . . 191 ? -3.792 -23.351 -23.827 1.00  35.45 0 A 1
ATOM   1189 C CD1 . LEU . . 191 ? -4.693 -23.312 -22.602 1.00  32.13 0 A 1
ATOM   1190 C CD2 . LEU . . 191 ? -2.318 -23.300 -23.423 1.00  34.20 0 A 1
ATOM   1191 N N   . ALA . . 192 ? -2.802 -27.140 -23.087 1.00  31.71 0 A 1
ATOM   1192 C CA  . ALA . . 192 ? -3.011 -28.119 -22.037 1.00  36.33 0 A 1
ATOM   1193 C C   . ALA . . 192 ? -3.231 -27.414 -20.699 1.00  30.29 0 A 1
ATOM   1194 O O   . ALA . . 192 ? -2.886 -26.244 -20.521 1.00  31.32 0 A 1
ATOM   1195 C CB  . ALA . . 192 ? -1.808 -29.060 -21.927 1.00  38.07 0 A 1
ATOM   1196 N N   . TRP . . 193 ? -3.850 -28.136 -19.771 1.00  26.51 0 A 1
ATOM   1197 C CA  . TRP . . 193 ? -4.106 -27.653 -18.423 1.00  28.90 0 A 1
ATOM   1198 C C   . TRP . . 193 ? -3.665 -28.701 -17.420 1.00  29.78 0 A 1
ATOM   1199 O O   . TRP . . 193 ? -3.901 -29.896 -17.627 1.00  29.57 0 A 1
ATOM   1200 C CB  . TRP . . 193 ? -5.572 -27.344 -18.200 1.00  25.98 0 A 1
ATOM   1201 C CG  . TRP . . 193 ? -6.077 -26.172 -18.936 1.00  27.71 0 A 1
ATOM   1202 C CD1 . TRP . . 193 ? -6.689 -26.176 -20.160 1.00  34.45 0 A 1
ATOM   1203 C CD2 . TRP . . 193 ? -6.022 -24.803 -18.520 1.00  32.93 0 A 1
ATOM   1204 C CE2 . TRP . . 193 ? -6.641 -24.038 -19.535 1.00  38.15 0 A 1
ATOM   1205 C CE3 . TRP . . 193 ? -5.544 -24.149 -17.377 1.00  36.87 0 A 1
ATOM   1206 N NE1 . TRP . . 193 ? -7.036 -24.903 -20.526 1.00  26.65 0 A 1
ATOM   1207 C CZ2 . TRP . . 193 ? -6.785 -22.653 -19.445 1.00  32.18 0 A 1
ATOM   1208 C CZ3 . TRP . . 193 ? -5.692 -22.772 -17.287 1.00  31.90 0 A 1
ATOM   1209 C CH2 . TRP . . 193 ? -6.301 -22.042 -18.318 1.00  38.48 0 A 1
ATOM   1210 N N   . TYR . . 194 ? -3.016 -28.250 -16.344 1.00  36.24 0 A 1
ATOM   1211 C CA  . TYR . . 194 ? -2.528 -29.115 -15.276 1.00  30.89 0 A 1
ATOM   1212 C C   . TYR . . 194 ? -3.036 -28.668 -13.906 1.00  38.03 0 A 1
ATOM   1213 O O   . TYR . . 194 ? -3.155 -27.465 -13.623 1.00  33.63 0 A 1
ATOM   1214 C CB  . TYR . . 194 ? -1.020 -29.120 -15.225 1.00  26.71 0 A 1
ATOM   1215 C CG  . TYR . . 194 ? -0.297 -29.664 -16.436 1.00  37.19 0 A 1
ATOM   1216 C CD1 . TYR . . 194 ?  0.056 -31.011 -16.519 1.00  38.78 0 A 1
ATOM   1217 C CD2 . TYR . . 194 ?  0.061 -28.829 -17.490 1.00  34.45 0 A 1
ATOM   1218 C CE1 . TYR . . 194 ?  0.751 -31.503 -17.612 1.00  35.00 0 A 1
ATOM   1219 C CE2 . TYR . . 194 ?  0.779 -29.312 -18.577 1.00  35.86 0 A 1
ATOM   1220 C CZ  . TYR . . 194 ?  1.117 -30.648 -18.627 1.00  38.17 0 A 1
ATOM   1221 O OH  . TYR . . 194 ?  1.802 -31.152 -19.711 1.00  37.18 0 A 1
ATOM   1222 N N   . GLN . . 195 ? -3.241 -29.651 -13.030 1.00  38.90 0 A 1
ATOM   1223 C CA  . GLN . . 195 ? -3.535 -29.430 -11.620 1.00  39.61 0 A 1
ATOM   1224 C C   . GLN . . 195 ? -2.329 -29.894 -10.811 1.00  33.32 0 A 1
ATOM   1225 O O   . GLN . . 195 ? -1.924 -31.054 -10.918 1.00  37.56 0 A 1
ATOM   1226 C CB  . GLN . . 195 ? -4.805 -30.182 -11.176 1.00  42.88 0 A 1
ATOM   1227 C CG  . GLN . . 195 ? -5.140 -30.092 -9.650 1.00  32.82 0 A 1
ATOM   1228 C CD  . GLN . . 195 ? -6.261 -31.059 -9.215 1.00  40.44 0 A 1
ATOM   1229 N NE2 . GLN . . 195 ? -7.505 -30.573 -9.216 1.00  35.63 0 A 1
ATOM   1230 O OE1 . GLN . . 195 ? -6.004 -32.223 -8.881 1.00  39.72 0 A 1
ATOM   1231 N N   . GLU . . 196 ? -1.745 -28.986 -10.028 1.00  32.10 0 A 1
ATOM   1232 C CA  . GLU . . 196 ? -0.622 -29.280 -9.131 1.00  41.03 0 A 1
ATOM   1233 C C   . GLU . . 196 ? -1.122 -29.323 -7.684 1.00  38.22 0 A 1
ATOM   1234 O O   . GLU . . 196 ? -1.596 -28.311 -7.163 1.00  43.07 0 A 1
ATOM   1235 C CB  . GLU . . 196 ?  0.471 -28.226 -9.254 1.00  47.02 0 A 1
ATOM   1236 C CG  . GLU . . 196 ?  1.795 -28.702 -9.775 1.00  54.70 0 A 1
ATOM   1237 C CD  . GLU . . 196 ?  2.876 -27.625 -9.624 1.00  69.87 0 A 1
ATOM   1238 O OE1 . GLU . . 196 ?  2.568 -26.594 -8.968 1.00  69.98 0 A 1
ATOM   1239 O OE2 . GLU . . 196 ?  4.021 -27.819 -10.128 1.00  57.50 -1 A 1
ATOM   1240 N N   . LYS . . 197 ? -1.135 -30.516 -7.075 1.00  45.77 0 A 1
ATOM   1241 C CA  . LYS . . 197 ? -1.425 -30.632 -5.642 1.00  44.70 0 A 1
ATOM   1242 C C   . LYS . . 197 ? -0.188 -31.123 -4.895 1.00  52.62 0 A 1
ATOM   1243 O O   . LYS . . 197 ?  0.466 -32.076 -5.338 1.00  51.90 0 A 1
ATOM   1244 C CB  . LYS . . 197 ? -2.583 -31.590 -5.346 1.00  36.95 0 A 1
ATOM   1245 C CG  . LYS . . 197 ? -3.884 -31.240 -6.027 1.00  54.03 0 A 1
ATOM   1246 C CD  . LYS . . 197 ? -5.073 -31.846 -5.294 1.00  44.60 0 A 1
ATOM   1247 C CE  . LYS . . 197 ? -5.327 -31.111 -3.996 1.00  48.10 0 A 1
ATOM   1248 N NZ  . LYS . . 197 ? -6.108 -31.962 -3.058 1.00  63.82 1 A 1
ATOM   1249 N N   . PRO . . 198 ?  0.102 -30.555 -3.725 1.00  62.03 0 A 1
ATOM   1250 C CA  . PRO . . 198 ?  1.311 -30.948 -2.987 1.00  59.04 0 A 1
ATOM   1251 C C   . PRO . . 198 ?  1.284 -32.412 -2.569 1.00  56.26 0 A 1
ATOM   1252 O O   . PRO . . 198 ?  0.284 -32.913 -2.050 1.00  57.86 0 A 1
ATOM   1253 C CB  . PRO . . 198 ?  1.306 -30.010 -1.776 1.00  64.82 0 A 1
ATOM   1254 C CG  . PRO . . 198 ?  0.455 -28.833 -2.210 1.00  63.09 0 A 1
ATOM   1255 C CD  . PRO . . 198 ? -0.607 -29.436 -3.080 1.00  60.96 0 A 1
ATOM   1256 N N   . GLY . . 199 ?  2.420 -33.085 -2.767 1.00  54.46 0 A 1
ATOM   1257 C CA  . GLY . . 199 ?  2.544 -34.499 -2.497 1.00  49.70 0 A 1
ATOM   1258 C C   . GLY . . 199 ?  2.068 -35.396 -3.620 1.00  67.42 0 A 1
ATOM   1259 O O   . GLY . . 199 ?  2.117 -36.627 -3.472 1.00  64.49 0 A 1
ATOM   1260 N N   . LYS . . 200 ?  1.618 -34.826 -4.743 1.00  64.23 0 A 1
ATOM   1261 C CA  . LYS . . 200 ?  1.186 -35.601 -5.896 1.00  54.72 0 A 1
ATOM   1262 C C   . LYS . . 200 ?  1.917 -35.106 -7.137 1.00  53.18 0 A 1
ATOM   1263 O O   . LYS . . 200 ?  2.262 -33.924 -7.248 1.00  57.07 0 A 1
ATOM   1264 C CB  . LYS . . 200 ? -0.340 -35.506 -6.118 1.00  60.53 0 A 1
ATOM   1265 C CG  . LYS . . 200 ? -1.195 -36.364 -5.178 1.00  56.59 0 A 1
ATOM   1266 C CD  . LYS . . 200 ? -2.466 -35.641 -4.778 1.00  62.09 0 A 1
ATOM   1267 C CE  . LYS . . 200 ? -3.277 -36.443 -3.751 1.00  78.16 0 A 1
ATOM   1268 N NZ  . LYS . . 200 ? -3.898 -35.562 -2.703 1.00  64.11 1 A 1
ATOM   1269 N N   . THR . . 201 ?  2.105 -36.011 -8.095 1.00  46.63 0 A 1
ATOM   1270 C CA  . THR . . 201 ?  2.688 -35.612 -9.365 1.00  44.69 0 A 1
ATOM   1271 C C   . THR . . 201 ?  1.705 -34.737 -10.134 1.00  47.33 0 A 1
ATOM   1272 O O   . THR . . 201 ?  0.501 -34.714 -9.867 1.00  49.90 0 A 1
ATOM   1273 C CB  . THR . . 201 ?  3.068 -36.827 -10.229 1.00  43.79 0 A 1
ATOM   1274 C CG2 . THR . . 201 ?  3.957 -37.803 -9.465 1.00  39.85 0 A 1
ATOM   1275 O OG1 . THR . . 201 ?  1.887 -37.508 -10.660 1.00  44.28 0 A 1
ATOM   1276 N N   . ASN . . 202 ?  2.246 -33.977 -11.075 1.00  46.02 0 A 1
ATOM   1277 C CA  . ASN . . 202 ?  1.420 -33.105 -11.890 1.00  34.71 0 A 1
ATOM   1278 C C   . ASN . . 202 ?  0.349 -33.901 -12.615 1.00  39.80 0 A 1
ATOM   1279 O O   . ASN . . 202 ?  0.622 -34.953 -13.193 1.00  38.84 0 A 1
ATOM   1280 C CB  . ASN . . 202 ?  2.261 -32.387 -12.925 1.00  49.99 0 A 1
ATOM   1281 C CG  . ASN . . 202 ?  2.468 -30.950 -12.594 1.00  63.24 0 A 1
ATOM   1282 N ND2 . ASN . . 202 ?  2.294 -30.080 -13.602 1.00  58.16 0 A 1
ATOM   1283 O OD1 . ASN . . 202 ?  2.729 -30.602 -11.429 1.00  64.28 0 A 1
ATOM   1284 N N   . LYS . . 203 ? -0.874 -33.382 -12.605 1.00  44.78 0 A 1
ATOM   1285 C CA  . LYS . . 203 ? -2.021 -34.073 -13.173 1.00  37.03 0 A 1
ATOM   1286 C C   . LYS . . 203 ? -2.453 -33.345 -14.440 1.00  39.00 0 A 1
ATOM   1287 O O   . LYS . . 203 ? -2.821 -32.164 -14.396 1.00  39.99 0 A 1
ATOM   1288 C CB  . LYS . . 203 ? -3.164 -34.153 -12.156 1.00  35.51 0 A 1
ATOM   1289 C CG  . LYS . . 203 ? -4.393 -34.892 -12.650 1.00  35.87 0 A 1
ATOM   1290 C CD  . LYS . . 203 ? -5.567 -34.721 -11.727 1.00  41.84 0 A 1
ATOM   1291 C CE  . LYS . . 203 ? -5.550 -35.732 -10.579 1.00  51.48 0 A 1
ATOM   1292 N NZ  . LYS . . 203 ? -6.523 -35.332 -9.480 1.00  57.31 1 A 1
ATOM   1293 N N   . LEU . . 204 ? -2.435 -34.059 -15.563 1.00  37.17 0 A 1
ATOM   1294 C CA  . LEU . . 204 ? -2.907 -33.506 -16.826 1.00  36.89 0 A 1
ATOM   1295 C C   . LEU . . 204 ? -4.425 -33.574 -16.857 1.00  37.73 0 A 1
ATOM   1296 O O   . LEU . . 204 ? -5.006 -34.660 -16.719 1.00  35.34 0 A 1
ATOM   1297 C CB  . LEU . . 204 ? -2.321 -34.265 -18.015 1.00  41.23 0 A 1
ATOM   1298 C CG  . LEU . . 204 ? -2.792 -33.763 -19.394 1.00  36.57 0 A 1
ATOM   1299 C CD1 . LEU . . 204 ? -2.384 -32.304 -19.576 1.00  32.32 0 A 1
ATOM   1300 C CD2 . LEU . . 204 ? -2.209 -34.627 -20.504 1.00  29.92 0 A 1
ATOM   1301 N N   . LEU . . 205 ? -5.066 -32.416 -17.017 1.00  31.90 0 A 1
ATOM   1302 C CA  . LEU . . 205 ? -6.516 -32.358 -17.058 1.00  30.88 0 A 1
ATOM   1303 C C   . LEU . . 205 ? -7.046 -32.354 -18.482 1.00  36.79 0 A 1
ATOM   1304 O O   . LEU . . 205 ? -7.864 -33.202 -18.848 1.00  36.89 0 A 1
ATOM   1305 C CB  . LEU . . 205 ? -7.007 -31.102 -16.335 1.00  30.81 0 A 1
ATOM   1306 C CG  . LEU . . 205 ? -6.557 -30.859 -14.899 1.00  39.32 0 A 1
ATOM   1307 C CD1 . LEU . . 205 ? -6.771 -29.397 -14.504 1.00  35.90 0 A 1
ATOM   1308 C CD2 . LEU . . 205 ? -7.339 -31.772 -13.976 1.00  33.56 0 A 1
ATOM   1309 N N   . ILE . . 206 ? -6.525 -31.451 -19.308 1.00  40.56 0 A 1
ATOM   1310 C CA  . ILE . . 206 ? -7.019 -31.190 -20.649 1.00  30.21 0 A 1
ATOM   1311 C C   . ILE . . 206 ? -5.820 -30.994 -21.555 1.00  34.71 0 A 1
ATOM   1312 O O   . ILE . . 206 ? -4.778 -30.475 -21.140 1.00  32.39 0 A 1
ATOM   1313 C CB  . ILE . . 206 ? -7.905 -29.927 -20.688 1.00  37.49 0 A 1
ATOM   1314 C CG1 . ILE . . 206 ? -8.995 -29.965 -19.593 1.00  40.04 0 A 1
ATOM   1315 C CG2 . ILE . . 206 ? -8.456 -29.691 -22.100 1.00  36.67 0 A 1
ATOM   1316 C CD1 . ILE . . 206 ? -10.410 -29.794 -20.092 1.00  35.57 0 A 1
ATOM   1317 N N   . TYR . . 207 ? -5.973 -31.407 -22.802 1.00  30.68 0 A 1
ATOM   1318 C CA  . TYR . . 207 ? -4.998 -31.086 -23.826 1.00  36.00 0 A 1
ATOM   1319 C C   . TYR . . 207 ? -5.751 -30.680 -25.092 1.00  36.94 0 A 1
ATOM   1320 O O   . TYR . . 207 ? -6.954 -30.919 -25.226 1.00  35.52 0 A 1
ATOM   1321 C CB  . TYR . . 207 ? -4.023 -32.260 -24.071 1.00  32.17 0 A 1
ATOM   1322 C CG  . TYR . . 207 ? -4.681 -33.540 -24.514 1.00  34.25 0 A 1
ATOM   1323 C CD1 . TYR . . 207 ? -4.981 -33.755 -25.854 1.00  44.08 0 A 1
ATOM   1324 C CD2 . TYR . . 207 ? -4.981 -34.551 -23.604 1.00  41.04 0 A 1
ATOM   1325 C CE1 . TYR . . 207 ? -5.580 -34.931 -26.283 1.00  41.02 0 A 1
ATOM   1326 C CE2 . TYR . . 207 ? -5.583 -35.743 -24.029 1.00  39.05 0 A 1
ATOM   1327 C CZ  . TYR . . 207 ? -5.878 -35.911 -25.376 1.00  39.43 0 A 1
ATOM   1328 O OH  . TYR . . 207 ? -6.477 -37.051 -25.839 1.00  46.21 0 A 1
ATOM   1329 N N   . SER . . 208 ? -5.046 -29.997 -25.999 1.00  39.69 0 A 1
ATOM   1330 C CA  . SER . . 208 ? -5.644 -29.545 -27.254 1.00  36.51 0 A 1
ATOM   1331 C C   . SER . . 208 ? -6.895 -28.721 -26.982 1.00  41.04 0 A 1
ATOM   1332 O O   . SER . . 208 ? -7.906 -28.831 -27.686 1.00  39.07 0 A 1
ATOM   1333 C CB  . SER . . 208 ? -5.957 -30.725 -28.167 1.00  33.63 0 A 1
ATOM   1334 O OG  . SER . . 208 ? -4.833 -31.582 -28.278 1.00  38.35 0 A 1
ATOM   1335 N N   . GLY . . 209 ? -6.831 -27.891 -25.952 1.00  40.00 0 A 1
ATOM   1336 C CA  . GLY . . 209 ? -7.955 -26.984 -25.691 1.00  41.27 0 A 1
ATOM   1337 C C   . GLY . . 209 ? -9.171 -27.491 -24.943 1.00  40.73 0 A 1
ATOM   1338 O O   . GLY . . 209 ? -9.683 -26.802 -24.055 1.00  39.65 0 A 1
ATOM   1339 N N   . SER . . 210 ? -9.692 -28.648 -25.339 1.00  32.35 0 A 1
ATOM   1340 C CA  . SER . . 210 ? -10.969 -29.129 -24.840 1.00  39.25 0 A 1
ATOM   1341 C C   . SER . . 210 ? -11.039 -30.623 -24.584 1.00  38.31 0 A 1
ATOM   1342 O O   . SER . . 210 ? -12.044 -31.076 -24.035 1.00  36.95 0 A 1
ATOM   1343 C CB  . SER . . 210 ? -12.059 -28.764 -25.836 1.00  27.75 0 A 1
ATOM   1344 O OG  . SER . . 210 ? -11.681 -29.230 -27.122 1.00  38.30 0 A 1
ATOM   1345 N N   . THR . . 211 ? -10.044 -31.399 -24.972 1.00  31.90 0 A 1
ATOM   1346 C CA  . THR . . 211 ? -10.082 -32.840 -24.813 1.00  32.38 0 A 1
ATOM   1347 C C   . THR . . 211 ? -9.716 -33.242 -23.383 1.00  41.38 0 A 1
ATOM   1348 O O   . THR . . 211 ? -8.678 -32.839 -22.838 1.00  40.37 0 A 1
ATOM   1349 C CB  . THR . . 211 ? -9.145 -33.471 -25.830 1.00  44.17 0 A 1
ATOM   1350 C CG2 . THR . . 211 ? -9.214 -34.992 -25.728 1.00  30.26 0 A 1
ATOM   1351 O OG1 . THR . . 211 ? -9.538 -33.023 -27.139 1.00  39.11 0 A 1
ATOM   1352 N N   . LEU . . 212 ? -10.610 -33.979 -22.752 1.00  38.36 0 A 1
ATOM   1353 C CA  . LEU . . 212 ? -10.388 -34.412 -21.390 1.00  38.98 0 A 1
ATOM   1354 C C   . LEU . . 212 ? -9.439 -35.596 -21.366 1.00  44.64 0 A 1
ATOM   1355 O O   . LEU . . 212 ? -9.631 -36.574 -22.091 1.00  37.13 0 A 1
ATOM   1356 C CB  . LEU . . 212 ? -11.715 -34.777 -20.737 1.00  43.32 0 A 1
ATOM   1357 C CG  . LEU . . 212 ? -12.383 -33.578 -20.085 1.00  46.33 0 A 1
ATOM   1358 C CD1 . LEU . . 212 ? -13.879 -33.725 -20.143 1.00  60.17 0 A 1
ATOM   1359 C CD2 . LEU . . 212 ? -11.914 -33.511 -18.642 1.00  48.22 0 A 1
ATOM   1360 N N   . GLN . . 213 ? -8.404 -35.499 -20.539 1.00  42.16 0 A 1
ATOM   1361 C CA  . GLN . . 213 ? -7.546 -36.647 -20.322 1.00  39.83 0 A 1
ATOM   1362 C C   . GLN . . 213 ? -8.359 -37.790 -19.724 1.00  43.78 0 A 1
ATOM   1363 O O   . GLN . . 213 ? -9.312 -37.581 -18.964 1.00  45.28 0 A 1
ATOM   1364 C CB  . GLN . . 213 ? -6.408 -36.296 -19.366 1.00  35.31 0 A 1
ATOM   1365 C CG  . GLN . . 213 ? -5.572 -37.497 -18.980 1.00  37.13 0 A 1
ATOM   1366 C CD  . GLN . . 213 ? -4.731 -38.007 -20.140 1.00  38.36 0 A 1
ATOM   1367 N NE2 . GLN . . 213 ? -4.288 -39.249 -20.053 1.00  35.74 0 A 1
ATOM   1368 O OE1 . GLN . . 213 ? -4.466 -37.277 -21.090 1.00  44.56 0 A 1
ATOM   1369 N N   . SER . . 214 ? -7.943 -39.009 -20.038 1.00  46.31 0 A 1
ATOM   1370 C CA  . SER . . 214 ? -8.609 -40.180 -19.493 1.00  45.58 0 A 1
ATOM   1371 C C   . SER . . 214 ? -8.647 -40.111 -17.966 1.00  47.28 0 A 1
ATOM   1372 O O   . SER . . 214 ? -7.674 -39.716 -17.315 1.00  46.27 0 A 1
ATOM   1373 C CB  . SER . . 214 ? -7.873 -41.443 -19.948 1.00  49.59 0 A 1
ATOM   1374 O OG  . SER . . 214 ? -8.552 -42.619 -19.532 1.00  54.98 0 A 1
ATOM   1375 N N   . GLY . . 215 ? -9.799 -40.456 -17.396 1.00  39.87 0 A 1
ATOM   1376 C CA  . GLY . . 215 ? -9.950 -40.495 -15.966 1.00  37.95 0 A 1
ATOM   1377 C C   . GLY . . 215 ? -10.277 -39.177 -15.298 1.00  56.05 0 A 1
ATOM   1378 O O   . GLY . . 215 ? -10.446 -39.157 -14.073 1.00  60.85 0 A 1
ATOM   1379 N N   . ILE . . 216 ? -10.380 -38.081 -16.046 1.00  49.81 0 A 1
ATOM   1380 C CA  . ILE . . 216 ? -10.622 -36.773 -15.437 1.00  49.09 0 A 1
ATOM   1381 C C   . ILE . . 216 ? -12.126 -36.535 -15.340 1.00  47.58 0 A 1
ATOM   1382 O O   . ILE . . 216 ? -12.843 -36.783 -16.317 1.00  49.77 0 A 1
ATOM   1383 C CB  . ILE . . 216 ? -9.936 -35.652 -16.237 1.00  42.94 0 A 1
ATOM   1384 C CG1 . ILE . . 216 ? -8.409 -35.822 -16.240 1.00  40.75 0 A 1
ATOM   1385 C CG2 . ILE . . 216 ? -10.373 -34.287 -15.738 1.00  42.21 0 A 1
ATOM   1386 C CD1 . ILE . . 216 ? -7.730 -35.782 -14.872 1.00  32.63 0 A 1
ATOM   1387 N N   . PRO . . 217 ? -12.642 -36.051 -14.201 1.00  46.08 0 A 1
ATOM   1388 C CA  . PRO . . 217 ? -14.091 -35.858 -14.069 1.00  41.53 0 A 1
ATOM   1389 C C   . PRO . . 217 ? -14.607 -34.803 -15.033 1.00  47.80 0 A 1
ATOM   1390 O O   . PRO . . 217 ? -13.919 -33.835 -15.362 1.00  51.27 0 A 1
ATOM   1391 C CB  . PRO . . 217 ? -14.263 -35.407 -12.614 1.00  52.56 0 A 1
ATOM   1392 C CG  . PRO . . 217 ? -12.906 -35.567 -11.964 1.00  49.36 0 A 1
ATOM   1393 C CD  . PRO . . 217 ? -11.910 -35.485 -13.057 1.00  41.56 0 A 1
ATOM   1394 N N   . SER . . 218 ? -15.859 -34.980 -15.444 1.00  48.11 0 A 1
ATOM   1395 C CA  . SER . . 218 ? -16.500 -34.123 -16.435 1.00  51.40 0 A 1
ATOM   1396 C C   . SER . . 218 ? -16.795 -32.707 -15.948 1.00  50.54 0 A 1
ATOM   1397 O O   . SER . . 218 ? -17.080 -31.842 -16.784 1.00  46.10 0 A 1
ATOM   1398 C CB  . SER . . 218 ? -17.803 -34.770 -16.903 1.00  47.37 0 A 1
ATOM   1399 O OG  . SER . . 218 ? -18.528 -35.275 -15.805 1.00  58.41 0 A 1
ATOM   1400 N N   . ARG . . 219 ? -16.748 -32.435 -14.643 1.00  39.70 0 A 1
ATOM   1401 C CA  . ARG . . 219 ? -16.943 -31.054 -14.216 1.00  39.40 0 A 1
ATOM   1402 C C   . ARG . . 219 ? -15.833 -30.127 -14.713 1.00  42.54 0 A 1
ATOM   1403 O O   . ARG . . 219 ? -15.979 -28.903 -14.599 1.00  35.40 0 A 1
ATOM   1404 C CB  . ARG . . 219 ? -17.030 -30.976 -12.697 1.00  41.68 0 A 1
ATOM   1405 C CG  . ARG . . 219 ? -15.779 -31.438 -11.994 1.00  38.74 0 A 1
ATOM   1406 C CD  . ARG . . 219 ? -16.038 -31.718 -10.541 1.00  44.99 0 A 1
ATOM   1407 N NE  . ARG . . 219 ? -14.790 -31.802 -9.801 1.00  43.75 0 A 1
ATOM   1408 C CZ  . ARG . . 219 ? -14.330 -32.932 -9.281 1.00  48.79 0 A 1
ATOM   1409 N NH1 . ARG . . 219 ? -14.984 -34.075 -9.425 1.00  40.86 1 A 1
ATOM   1410 N NH2 . ARG . . 219 ? -13.186 -32.917 -8.608 1.00  50.93 0 A 1
ATOM   1411 N N   . PHE . . 220 ? -14.727 -30.679 -15.225 1.00  39.88 0 A 1
ATOM   1412 C CA  . PHE . . 220 ? -13.668 -29.907 -15.871 1.00  41.29 0 A 1
ATOM   1413 C C   . PHE . . 220 ? -13.937 -29.777 -17.362 1.00  45.30 0 A 1
ATOM   1414 O O   . PHE . . 220 ? -14.219 -30.771 -18.039 1.00  46.17 0 A 1
ATOM   1415 C CB  . PHE . . 220 ? -12.299 -30.569 -15.697 1.00  41.34 0 A 1
ATOM   1416 C CG  . PHE . . 220 ? -11.800 -30.608 -14.282 1.00  42.57 0 A 1
ATOM   1417 C CD1 . PHE . . 220 ? -12.179 -31.641 -13.431 1.00  45.37 0 A 1
ATOM   1418 C CD2 . PHE . . 220 ? -10.941 -29.619 -13.807 1.00  37.66 0 A 1
ATOM   1419 C CE1 . PHE . . 220 ? -11.712 -31.695 -12.118 1.00  46.09 0 A 1
ATOM   1420 C CE2 . PHE . . 220 ? -10.467 -29.663 -12.503 1.00  47.90 0 A 1
ATOM   1421 C CZ  . PHE . . 220 ? -10.849 -30.714 -11.653 1.00  40.21 0 A 1
ATOM   1422 N N   . SER . . 221 ? -13.847 -28.558 -17.879 1.00  37.89 0 A 1
ATOM   1423 C CA  . SER . . 221 ? -13.989 -28.366 -19.309 1.00  45.18 0 A 1
ATOM   1424 C C   . SER . . 221 ? -13.086 -27.225 -19.758 1.00  50.19 0 A 1
ATOM   1425 O O   . SER . . 221 ? -12.759 -26.329 -18.976 1.00  38.63 0 A 1
ATOM   1426 C CB  . SER . . 221 ? -15.463 -28.152 -19.696 1.00  40.70 0 A 1
ATOM   1427 O OG  . SER . . 221 ? -15.864 -26.820 -19.539 1.00  39.24 0 A 1
ATOM   1428 N N   . GLY . . 222 ? -12.636 -27.316 -21.010 1.00  51.77 0 A 1
ATOM   1429 C CA  . GLY . . 222 ? -11.799 -26.291 -21.605 1.00  32.83 0 A 1
ATOM   1430 C C   . GLY . . 222 ? -12.367 -25.836 -22.935 1.00  40.41 0 A 1
ATOM   1431 O O   . GLY . . 222 ? -13.115 -26.559 -23.596 1.00  38.87 0 A 1
ATOM   1432 N N   . SER . . 223 ? -12.060 -24.587 -23.285 1.00  38.01 0 A 1
ATOM   1433 C CA  . SER . . 223 ? -12.497 -24.052 -24.566 1.00  40.83 0 A 1
ATOM   1434 C C   . SER . . 223 ? -11.506 -22.998 -25.021 1.00  34.50 0 A 1
ATOM   1435 O O   . SER . . 223 ? -10.653 -22.545 -24.253 1.00  36.79 0 A 1
ATOM   1436 C CB  . SER . . 223 ? -13.923 -23.479 -24.536 1.00  33.91 0 A 1
ATOM   1437 O OG  . SER . . 223 ? -14.200 -22.888 -23.288 1.00  64.23 0 A 1
ATOM   1438 N N   . GLY . . 224 ? -11.603 -22.652 -26.302 1.00  38.54 0 A 1
ATOM   1439 C CA  . GLY . . 224 ? -10.761 -21.604 -26.830 1.00  40.50 0 A 1
ATOM   1440 C C   . GLY . . 224 ? -10.008 -22.041 -28.061 1.00  45.73 0 A 1
ATOM   1441 O O   . GLY . . 224 ? -9.910 -23.243 -28.352 1.00  44.56 0 A 1
ATOM   1442 N N   . SER . . 225 ? -9.513 -21.072 -28.821 1.00  56.33 0 A 1
ATOM   1443 C CA  . SER . . 225 ? -8.734 -21.360 -30.014 1.00  55.58 0 A 1
ATOM   1444 C C   . SER . . 225 ? -7.959 -20.112 -30.408 1.00  63.98 0 A 1
ATOM   1445 O O   . SER . . 225 ? -8.391 -18.984 -30.136 1.00  74.15 0 A 1
ATOM   1446 C CB  . SER . . 225 ? -9.632 -21.833 -31.156 1.00  56.53 0 A 1
ATOM   1447 O OG  . SER . . 225 ? -9.206 -23.118 -31.591 1.00  75.57 0 A 1
ATOM   1448 N N   . GLY . . 226 ? -6.789 -20.323 -31.003 1.00  54.49 0 A 1
ATOM   1449 C CA  . GLY . . 226 ? -5.971 -19.192 -31.385 1.00  46.77 0 A 1
ATOM   1450 C C   . GLY . . 226 ? -5.143 -18.667 -30.237 1.00  41.68 0 A 1
ATOM   1451 O O   . GLY . . 226 ? -4.013 -19.110 -30.019 1.00  51.53 0 A 1
ATOM   1452 N N   . THR . . 227 ? -5.681 -17.681 -29.527 1.00  43.65 0 A 1
ATOM   1453 C CA  . THR . . 227 ? -4.981 -17.075 -28.404 1.00  51.59 0 A 1
ATOM   1454 C C   . THR . . 227 ? -5.759 -17.061 -27.093 1.00  44.57 0 A 1
ATOM   1455 O O   . THR . . 227 ? -5.123 -16.875 -26.046 1.00  46.23 0 A 1
ATOM   1456 C CB  . THR . . 227 ? -4.564 -15.629 -28.734 1.00  51.92 0 A 1
ATOM   1457 C CG2 . THR . . 227 ? -3.690 -15.579 -29.992 1.00  38.46 0 A 1
ATOM   1458 O OG1 . THR . . 227 ? -5.727 -14.816 -28.918 1.00  47.30 0 A 1
ATOM   1459 N N   . ASP . . 228 ? -7.088 -17.257 -27.100 1.00  40.39 0 A 1
ATOM   1460 C CA  . ASP . . 228 ? -7.923 -17.102 -25.907 1.00  40.54 0 A 1
ATOM   1461 C C   . ASP . . 228 ? -8.520 -18.434 -25.462 1.00  37.38 0 A 1
ATOM   1462 O O   . ASP . . 228 ? -9.353 -19.006 -26.167 1.00  39.77 0 A 1
ATOM   1463 C CB  . ASP . . 228 ? -9.043 -16.102 -26.168 1.00  36.49 0 A 1
ATOM   1464 C CG  . ASP . . 228 ? -8.531 -14.704 -26.454 1.00  53.59 0 A 1
ATOM   1465 O OD1 . ASP . . 228 ? -7.373 -14.399 -26.109 1.00  58.31 0 A 1
ATOM   1466 O OD2 . ASP . . 228 ? -9.300 -13.896 -27.017 1.00  65.50 -1 A 1
ATOM   1467 N N   . PHE . . 229 ? -8.166 -18.874 -24.254 1.00  36.76 0 A 1
ATOM   1468 C CA  . PHE . . 229 ? -8.623 -20.155 -23.731 1.00  33.70 0 A 1
ATOM   1469 C C   . PHE . . 229 ? -9.120 -19.985 -22.298 1.00  38.88 0 A 1
ATOM   1470 O O   . PHE . . 229 ? -8.746 -19.043 -21.585 1.00  36.82 0 A 1
ATOM   1471 C CB  . PHE . . 229 ? -7.506 -21.212 -23.768 1.00  30.95 0 A 1
ATOM   1472 C CG  . PHE . . 229 ? -6.967 -21.482 -25.149 1.00  38.99 0 A 1
ATOM   1473 C CD1 . PHE . . 229 ? -6.082 -20.594 -25.752 1.00  34.46 0 A 1
ATOM   1474 C CD2 . PHE . . 229 ? -7.332 -22.632 -25.835 1.00  35.28 0 A 1
ATOM   1475 C CE1 . PHE . . 229 ? -5.571 -20.842 -27.018 1.00  42.60 0 A 1
ATOM   1476 C CE2 . PHE . . 229 ? -6.825 -22.897 -27.099 1.00  45.27 0 A 1
ATOM   1477 C CZ  . PHE . . 229 ? -5.945 -21.991 -27.701 1.00  44.52 0 A 1
ATOM   1478 N N   . THR . . 230 ? -9.979 -20.912 -21.885 1.00  28.66 0 A 1
ATOM   1479 C CA  . THR . . 230 ? -10.492 -20.944 -20.522 1.00  35.83 0 A 1
ATOM   1480 C C   . THR . . 230 ? -10.580 -22.380 -20.046 1.00  34.51 0 A 1
ATOM   1481 O O   . THR . . 230 ? -10.869 -23.298 -20.819 1.00  35.40 0 A 1
ATOM   1482 C CB  . THR . . 230 ? -11.905 -20.346 -20.346 1.00  41.55 0 A 1
ATOM   1483 C CG2 . THR . . 230 ? -11.970 -18.877 -20.750 1.00  27.25 0 A 1
ATOM   1484 O OG1 . THR . . 230 ? -12.864 -21.142 -21.069 1.00  29.51 0 A 1
ATOM   1485 N N   . LEU . . 231 ? -10.365 -22.552 -18.755 1.00  30.94 0 A 1
ATOM   1486 C CA  . LEU . . 231 ? -10.665 -23.791 -18.061 1.00  34.53 0 A 1
ATOM   1487 C C   . LEU . . 231 ? -11.783 -23.484 -17.071 1.00  34.63 0 A 1
ATOM   1488 O O   . LEU . . 231 ? -11.750 -22.456 -16.396 1.00  32.40 0 A 1
ATOM   1489 C CB  . LEU . . 231 ? -9.423 -24.354 -17.371 1.00  27.09 0 A 1
ATOM   1490 C CG  . LEU . . 231 ? -9.659 -25.452 -16.330 1.00  42.04 0 A 1
ATOM   1491 C CD1 . LEU . . 231 ? -10.093 -26.755 -16.992 1.00  32.55 0 A 1
ATOM   1492 C CD2 . LEU . . 231 ? -8.409 -25.666 -15.477 1.00  26.44 0 A 1
ATOM   1493 N N   . THR . . 232 ? -12.830 -24.289 -17.086 1.00  30.41 0 A 1
ATOM   1494 C CA  . THR . . 232 ? -13.984 -24.083 -16.230 1.00  35.51 0 A 1
ATOM   1495 C C   . THR . . 232 ? -14.182 -25.304 -15.350 1.00  41.88 0 A 1
ATOM   1496 O O   . THR . . 232 ? -14.226 -26.435 -15.846 1.00  39.56 0 A 1
ATOM   1497 C CB  . THR . . 232 ? -15.240 -23.810 -17.066 1.00  36.71 0 A 1
ATOM   1498 C CG2 . THR . . 232 ? -16.478 -23.844 -16.207 1.00  33.53 0 A 1
ATOM   1499 O OG1 . THR . . 232 ? -15.129 -22.519 -17.671 1.00  35.32 0 A 1
ATOM   1500 N N   . ILE . . 233 ? -14.272 -25.077 -14.045 1.00  39.79 0 A 1
ATOM   1501 C CA  . ILE . . 233 ? -14.552 -26.132 -13.084 1.00  35.32 0 A 1
ATOM   1502 C C   . ILE . . 233 ? -15.903 -25.831 -12.462 1.00  43.73 0 A 1
ATOM   1503 O O   . ILE . . 233 ? -16.091 -24.771 -11.838 1.00  43.47 0 A 1
ATOM   1504 C CB  . ILE . . 233 ? -13.452 -26.250 -12.019 1.00  32.78 0 A 1
ATOM   1505 C CG1 . ILE . . 233 ? -12.085 -25.981 -12.632 1.00  32.63 0 A 1
ATOM   1506 C CG2 . ILE . . 233 ? -13.464 -27.644 -11.406 1.00  37.43 0 A 1
ATOM   1507 C CD1 . ILE . . 233 ? -10.928 -26.320 -11.687 1.00  33.45 0 A 1
ATOM   1508 N N   . SER . . 234 ? -16.847 -26.748 -12.645 1.00  36.76 0 A 1
ATOM   1509 C CA  . SER . . 234 ? -18.168 -26.596 -12.060 1.00  38.74 0 A 1
ATOM   1510 C C   . SER . . 234 ? -18.333 -27.580 -10.907 1.00  46.15 0 A 1
ATOM   1511 O O   . SER . . 234 ? -17.622 -28.587 -10.811 1.00  40.58 0 A 1
ATOM   1512 C CB  . SER . . 234 ? -19.255 -26.810 -13.119 1.00  45.48 0 A 1
ATOM   1513 O OG  . SER . . 234 ? -18.909 -27.881 -13.978 1.00  42.45 0 A 1
ATOM   1514 N N   . SER . . 235 ? -19.283 -27.280 -10.024 1.00  42.03 0 A 1
ATOM   1515 C CA  . SER . . 235 ? -19.511 -28.096 -8.828 1.00  45.24 0 A 1
ATOM   1516 C C   . SER . . 235 ? -18.187 -28.459 -8.135 1.00  47.10 0 A 1
ATOM   1517 O O   . SER . . 235 ? -17.827 -29.626 -7.972 1.00  42.48 0 A 1
ATOM   1518 C CB  . SER . . 235 ? -20.307 -29.348 -9.166 1.00  43.91 0 A 1
ATOM   1519 O OG  . SER . . 235 ? -21.671 -29.026 -9.354 1.00  64.33 0 A 1
ATOM   1520 N N   . LEU . . 236 ? -17.456 -27.424 -7.734 1.00  41.42 0 A 1
ATOM   1521 C CA  . LEU . . 236 ? -16.137 -27.626 -7.164 1.00  42.89 0 A 1
ATOM   1522 C C   . LEU . . 236 ? -16.193 -28.621 -6.017 1.00  46.13 0 A 1
ATOM   1523 O O   . LEU . . 236 ? -17.132 -28.620 -5.219 1.00  48.48 0 A 1
ATOM   1524 C CB  . LEU . . 236 ? -15.580 -26.295 -6.662 1.00  36.10 0 A 1
ATOM   1525 C CG  . LEU . . 236 ? -15.095 -25.327 -7.737 1.00  33.07 0 A 1
ATOM   1526 C CD1 . LEU . . 236 ? -14.933 -23.957 -7.188 1.00  36.52 0 A 1
ATOM   1527 C CD2 . LEU . . 236 ? -13.787 -25.827 -8.335 1.00  31.63 0 A 1
ATOM   1528 N N   . GLU . . 237 ? -15.172 -29.460 -5.931 1.00  46.17 0 A 1
ATOM   1529 C CA  . GLU . . 237 ? -15.020 -30.409 -4.842 1.00  46.35 0 A 1
ATOM   1530 C C   . GLU . . 237 ? -13.806 -30.017 -4.021 1.00  43.71 0 A 1
ATOM   1531 O O   . GLU . . 237 ? -12.883 -29.370 -4.525 1.00  46.03 0 A 1
ATOM   1532 C CB  . GLU . . 237 ? -14.832 -31.860 -5.319 1.00  49.04 0 A 1
ATOM   1533 C CG  . GLU . . 237 ? -15.825 -32.382 -6.316 1.00  47.73 0 A 1
ATOM   1534 C CD  . GLU . . 237 ? -17.123 -32.854 -5.669 1.00  58.71 0 A 1
ATOM   1535 O OE1 . GLU . . 237 ? -17.118 -33.284 -4.498 1.00  48.99 0 A 1
ATOM   1536 O OE2 . GLU . . 237 ? -18.169 -32.783 -6.346 1.00  78.57 -1 A 1
ATOM   1537 N N   . PRO . . 238 ? -13.750 -30.427 -2.757 1.00  51.93 0 A 1
ATOM   1538 C CA  . PRO . . 238 ? -12.634 -29.977 -1.911 1.00  43.78 0 A 1
ATOM   1539 C C   . PRO . . 238 ? -11.277 -30.254 -2.517 1.00  41.16 0 A 1
ATOM   1540 O O   . PRO . . 238 ? -10.368 -29.428 -2.355 1.00  49.30 0 A 1
ATOM   1541 C CB  . PRO . . 238 ? -12.848 -30.774 -0.617 1.00  45.71 0 A 1
ATOM   1542 C CG  . PRO . . 238 ? -14.338 -31.043 -0.596 1.00  47.21 0 A 1
ATOM   1543 C CD  . PRO . . 238 ? -14.728 -31.245 -2.024 1.00  38.86 0 A 1
ATOM   1544 N N   . GLU . . 239 ? -11.146 -31.302 -3.333 1.00  48.86 0 A 1
ATOM   1545 C CA  . GLU . . 239 ? -9.843 -31.642 -3.893 1.00  48.21 0 A 1
ATOM   1546 C C   . GLU . . 239 ? -9.481 -30.797 -5.113 1.00  52.53 0 A 1
ATOM   1547 O O   . GLU . . 239 ? -8.318 -30.833 -5.539 1.00  43.78 0 A 1
ATOM   1548 C CB  . GLU . . 239 ? -9.803 -33.141 -4.245 1.00  43.30 0 A 1
ATOM   1549 C CG  . GLU . . 239 ? -10.766 -33.594 -5.357 1.00  61.95 0 A 1
ATOM   1550 C CD  . GLU . . 239 ? -11.880 -34.557 -4.881 1.00  77.52 0 A 1
ATOM   1551 O OE1 . GLU . . 239 ? -12.247 -34.519 -3.672 1.00  70.77 0 A 1
ATOM   1552 O OE2 . GLU . . 239 ? -12.399 -35.333 -5.734 1.00  64.00 -1 A 1
ATOM   1553 N N   . ASP . . 240 ? -10.418 -29.990 -5.642 1.00  41.14 0 A 1
ATOM   1554 C CA  . ASP . . 240 ? -10.113 -29.135 -6.783 1.00  41.77 0 A 1
ATOM   1555 C C   . ASP . . 240 ? -9.442 -27.831 -6.380 1.00  42.67 0 A 1
ATOM   1556 O O   . ASP . . 240 ? -8.902 -27.125 -7.246 1.00  40.67 0 A 1
ATOM   1557 C CB  . ASP . . 240 ? -11.386 -28.796 -7.565 1.00  38.30 0 A 1
ATOM   1558 C CG  . ASP . . 240 ? -12.155 -30.016 -7.995 1.00  43.27 0 A 1
ATOM   1559 O OD1 . ASP . . 240 ? -11.509 -31.063 -8.175 1.00  41.34 0 A 1
ATOM   1560 O OD2 . ASP . . 240 ? -13.401 -29.919 -8.160 1.00  39.12 -1 A 1
ATOM   1561 N N   . PHE . . 241 ? -9.481 -27.483 -5.100 1.00  40.52 0 A 1
ATOM   1562 C CA  . PHE . . 241 ? -8.729 -26.339 -4.634 1.00  35.44 0 A 1
ATOM   1563 C C   . PHE . . 241 ? -7.246 -26.680 -4.695 1.00  43.89 0 A 1
ATOM   1564 O O   . PHE . . 241 ? -6.753 -27.524 -3.933 1.00  42.96 0 A 1
ATOM   1565 C CB  . PHE . . 241 ? -9.245 -25.968 -3.252 1.00  37.02 0 A 1
ATOM   1566 C CG  . PHE . . 241 ? -10.664 -25.467 -3.312 1.00  40.83 0 A 1
ATOM   1567 C CD1 . PHE . . 241 ? -11.739 -26.344 -3.302 1.00  47.04 0 A 1
ATOM   1568 C CD2 . PHE . . 241 ? -10.916 -24.120 -3.528 1.00  39.01 0 A 1
ATOM   1569 C CE1 . PHE . . 241 ? -13.054 -25.861 -3.417 1.00  44.33 0 A 1
ATOM   1570 C CE2 . PHE . . 241 ? -12.213 -23.636 -3.645 1.00  37.82 0 A 1
ATOM   1571 C CZ  . PHE . . 241 ? -13.280 -24.506 -3.605 1.00  34.32 0 A 1
ATOM   1572 N N   . ALA . . 242 ? -6.530 -25.980 -5.581 1.00  41.10 0 A 1
ATOM   1573 C CA  . ALA . . 242 ? -5.158 -26.324 -5.917 1.00  28.12 0 A 1
ATOM   1574 C C   . ALA . . 242 ? -4.537 -25.251 -6.787 1.00  36.07 0 A 1
ATOM   1575 O O   . ALA . . 242 ? -5.131 -24.183 -6.960 1.00  39.74 0 A 1
ATOM   1576 C CB  . ALA . . 242 ? -5.105 -27.657 -6.649 1.00  30.61 0 A 1
ATOM   1577 N N   . MET . . 243 ? -3.344 -25.534 -7.321 1.00  36.51 0 A 1
ATOM   1578 C CA  . MET . . 243 ? -2.661 -24.729 -8.330 1.00  35.18 0 A 1
ATOM   1579 C C   . MET . . 243 ? -2.921 -25.295 -9.729 1.00  31.29 0 A 1
ATOM   1580 O O   . MET . . 243 ? -2.935 -26.513 -9.923 1.00  35.88 0 A 1
ATOM   1581 C CB  . MET . . 243 ? -1.155 -24.700 -8.064 1.00  40.08 0 A 1
ATOM   1582 C CG  . MET . . 243 ? -0.421 -23.646 -8.858 1.00  51.93 0 A 1
ATOM   1583 S SD  . MET . . 243 ? -0.434 -22.061 -7.998 1.00  59.45 0 A 1
ATOM   1584 C CE  . MET . . 243 ? -0.845 -22.631 -6.351 1.00  39.39 0 A 1
ATOM   1585 N N   . TYR . . 244 ? -3.193 -24.409 -10.684 1.00  31.78 0 A 1
ATOM   1586 C CA  . TYR . . 244 ? -3.466 -24.759 -12.077 1.00  35.15 0 A 1
ATOM   1587 C C   . TYR . . 244 ? -2.493 -24.053 -13.017 1.00  36.83 0 A 1
ATOM   1588 O O   . TYR . . 244 ? -2.099 -22.912 -12.765 1.00  36.44 0 A 1
ATOM   1589 C CB  . TYR . . 244 ? -4.912 -24.411 -12.450 1.00  22.61 0 A 1
ATOM   1590 C CG  . TYR . . 244 ? -5.892 -25.246 -11.673 1.00  33.71 0 A 1
ATOM   1591 C CD1 . TYR . . 244 ? -6.380 -24.828 -10.423 1.00  34.53 0 A 1
ATOM   1592 C CD2 . TYR . . 244 ? -6.287 -26.497 -12.153 1.00  35.80 0 A 1
ATOM   1593 C CE1 . TYR . . 244 ? -7.271 -25.629 -9.702 1.00  33.10 0 A 1
ATOM   1594 C CE2 . TYR . . 244 ? -7.167 -27.299 -11.442 1.00  29.66 0 A 1
ATOM   1595 C CZ  . TYR . . 244 ? -7.659 -26.860 -10.238 1.00  36.50 0 A 1
ATOM   1596 O OH  . TYR . . 244 ? -8.514 -27.681 -9.563 1.00  38.17 0 A 1
ATOM   1597 N N   . TYR . . 245 ? -2.093 -24.740 -14.089 1.00  32.62 0 A 1
ATOM   1598 C CA  . TYR . . 245 ? -1.172 -24.197 -15.086 1.00  35.23 0 A 1
ATOM   1599 C C   . TYR . . 245 ? -1.658 -24.551 -16.490 1.00  39.79 0 A 1
ATOM   1600 O O   . TYR . . 245 ? -2.113 -25.672 -16.736 1.00  35.25 0 A 1
ATOM   1601 C CB  . TYR . . 245 ?  0.258 -24.742 -14.903 1.00  36.12 0 A 1
ATOM   1602 C CG  . TYR . . 245 ?  0.921 -24.349 -13.595 1.00  42.96 0 A 1
ATOM   1603 C CD1 . TYR . . 245 ?  1.629 -23.163 -13.492 1.00  42.43 0 A 1
ATOM   1604 C CD2 . TYR . . 245 ?  0.841 -25.158 -12.469 1.00  46.33 0 A 1
ATOM   1605 C CE1 . TYR . . 245 ?  2.222 -22.776 -12.303 1.00  47.38 0 A 1
ATOM   1606 C CE2 . TYR . . 245 ?  1.459 -24.779 -11.258 1.00  49.55 0 A 1
ATOM   1607 C CZ  . TYR . . 245 ?  2.139 -23.582 -11.191 1.00  48.80 0 A 1
ATOM   1608 O OH  . TYR . . 245 ?  2.761 -23.183 -10.029 1.00  55.73 0 A 1
ATOM   1609 N N   . CYS . . 246 ? -1.585 -23.594 -17.406 1.00  33.97 0 A 1
ATOM   1610 C CA  . CYS . . 246 ? -1.800 -23.893 -18.814 1.00  38.81 0 A 1
ATOM   1611 C C   . CYS . . 246 ? -0.453 -23.990 -19.520 1.00  40.65 0 A 1
ATOM   1612 O O   . CYS . . 246 ?  0.565 -23.497 -19.025 1.00  39.23 0 A 1
ATOM   1613 C CB  . CYS . . 246 ? -2.703 -22.861 -19.501 1.00  30.46 0 A 1
ATOM   1614 S SG  . CYS . . 246 ? -2.300 -21.123 -19.202 1.00  44.70 0 A 1
ATOM   1615 N N   . GLN . . 247 ? -0.446 -24.688 -20.653 1.00  35.90 0 A 1
ATOM   1616 C CA  . GLN . . 247 ?  0.785 -24.896 -21.399 1.00  37.48 0 A 1
ATOM   1617 C C   . GLN . . 247 ?  0.436 -25.053 -22.866 1.00  37.12 0 A 1
ATOM   1618 O O   . GLN . . 247 ? -0.372 -25.925 -23.199 1.00  38.06 0 A 1
ATOM   1619 C CB  . GLN . . 247 ?  1.514 -26.141 -20.885 1.00  32.23 0 A 1
ATOM   1620 C CG  . GLN . . 247 ?  2.721 -26.506 -21.700 1.00  36.41 0 A 1
ATOM   1621 C CD  . GLN . . 247 ?  2.845 -28.003 -21.900 1.00  42.08 0 A 1
ATOM   1622 N NE2 . GLN . . 247 ?  3.401 -28.397 -23.042 1.00  35.18 0 A 1
ATOM   1623 O OE1 . GLN . . 247 ?  2.426 -28.801 -21.048 1.00  39.94 0 A 1
ATOM   1624 N N   . GLN . . 248 ?  1.041 -24.245 -23.744 1.00  33.88 0 A 1
ATOM   1625 C CA  . GLN . . 248 ?  0.876 -24.484 -25.177 1.00  33.73 0 A 1
ATOM   1626 C C   . GLN . . 248 ?  1.787 -25.628 -25.589 1.00  37.51 0 A 1
ATOM   1627 O O   . GLN . . 248 ?  2.933 -25.708 -25.134 1.00  38.45 0 A 1
ATOM   1628 C CB  . GLN . . 248 ?  1.168 -23.235 -26.015 1.00  36.60 0 A 1
ATOM   1629 C CG  . GLN . . 248 ?  2.602 -22.724 -25.998 1.00  36.19 0 A 1
ATOM   1630 C CD  . GLN . . 248 ?  3.517 -23.388 -27.024 1.00  39.70 0 A 1
ATOM   1631 N NE2 . GLN . . 248 ?  4.813 -23.106 -26.924 1.00  41.49 0 A 1
ATOM   1632 O OE1 . GLN . . 248 ?  3.075 -24.156 -27.871 1.00  38.67 0 A 1
ATOM   1633 N N   . HIS . . 249 ?  1.243 -26.568 -26.356 1.00  31.40 0 A 1
ATOM   1634 C CA  . HIS . . 249 ?  2.016 -27.661 -26.932 1.00  34.25 0 A 1
ATOM   1635 C C   . HIS . . 249 ?  1.890 -27.649 -28.450 1.00  45.61 0 A 1
ATOM   1636 O O   . HIS . . 249 ?  1.794 -28.691 -29.100 1.00  39.71 0 A 1
ATOM   1637 C CB  . HIS . . 249 ?  1.586 -29.006 -26.359 1.00  28.81 0 A 1
ATOM   1638 C CG  . HIS . . 249 ?  0.118 -29.280 -26.480 1.00  34.75 0 A 1
ATOM   1639 C CD2 . HIS . . 249 ? -0.941 -28.804 -25.780 1.00  38.46 0 A 1
ATOM   1640 N ND1 . HIS . . 249 ? -0.402 -30.160 -27.404 1.00  41.05 0 A 1
ATOM   1641 C CE1 . HIS . . 249 ? -1.718 -30.207 -27.274 1.00  43.58 0 A 1
ATOM   1642 N NE2 . HIS . . 249 ? -2.069 -29.401 -26.287 1.00  34.20 0 A 1
ATOM   1643 N N   . ASN . . 250 ?  1.866 -26.446 -29.020 1.00  48.21 0 A 1
ATOM   1644 C CA  . ASN . . 250 ?  1.775 -26.237 -30.454 1.00  39.00 0 A 1
ATOM   1645 C C   . ASN . . 250 ?  3.141 -26.087 -31.125 1.00  45.28 0 A 1
ATOM   1646 O O   . ASN . . 250 ?  3.251 -26.295 -32.340 1.00  54.76 0 A 1
ATOM   1647 C CB  . ASN . . 250 ?  0.924 -25.002 -30.728 1.00  34.48 0 A 1
ATOM   1648 C CG  . ASN . . 250 ?  0.760 -24.735 -32.198 1.00  38.14 0 A 1
ATOM   1649 N ND2 . ASN . . 250 ?  1.100 -23.522 -32.620 1.00  35.14 0 A 1
ATOM   1650 O OD1 . ASN . . 250 ?  0.347 -25.612 -32.953 1.00  36.51 0 A 1
ATOM   1651 N N   . GLU . . 251 ?  4.173 -25.712 -30.375 1.00  47.78 0 A 1
ATOM   1652 C CA  . GLU . . 251 ?  5.506 -25.559 -30.936 1.00  44.11 0 A 1
ATOM   1653 C C   . GLU . . 251 ?  6.514 -25.593 -29.800 1.00  41.97 0 A 1
ATOM   1654 O O   . GLU . . 251 ?  6.175 -25.348 -28.640 1.00  45.73 0 A 1
ATOM   1655 C CB  . GLU . . 251 ?  5.638 -24.264 -31.743 1.00  44.08 0 A 1
ATOM   1656 C CG  . GLU . . 251 ?  5.414 -22.978 -30.968 1.00  45.25 0 A 1
ATOM   1657 C CD  . GLU . . 251 ?  5.054 -21.787 -31.902 1.00  68.27 0 A 1
ATOM   1658 O OE1 . GLU . . 251 ?  6.000 -21.172 -32.462 1.00  56.14 0 A 1
ATOM   1659 O OE2 . GLU . . 251 ?  3.834 -21.468 -32.067 1.00  55.32 -1 A 1
ATOM   1660 N N   . TYR . . 252 ?  7.761 -25.943 -30.147 1.00  44.49 0 A 1
ATOM   1661 C CA  . TYR . . 252 ?  8.839 -25.867 -29.172 1.00  44.27 0 A 1
ATOM   1662 C C   . TYR . . 252 ?  9.516 -24.505 -29.255 1.00  38.83 0 A 1
ATOM   1663 O O   . TYR . . 252 ?  9.522 -23.870 -30.310 1.00  32.60 0 A 1
ATOM   1664 C CB  . TYR . . 252 ?  9.873 -26.964 -29.408 1.00  43.33 0 A 1
ATOM   1665 C CG  . TYR . . 252 ?  9.379 -28.343 -29.062 1.00  41.84 0 A 1
ATOM   1666 C CD1 . TYR . . 252 ?  9.101 -28.691 -27.739 1.00  42.20 0 A 1
ATOM   1667 C CD2 . TYR . . 252 ?  9.201 -29.313 -30.063 1.00  44.44 0 A 1
ATOM   1668 C CE1 . TYR . . 252 ?  8.638 -29.974 -27.416 1.00  44.54 0 A 1
ATOM   1669 C CE2 . TYR . . 252 ?  8.736 -30.600 -29.756 1.00  39.56 0 A 1
ATOM   1670 C CZ  . TYR . . 252 ?  8.445 -30.913 -28.430 1.00  44.33 0 A 1
ATOM   1671 O OH  . TYR . . 252 ?  7.993 -32.170 -28.108 1.00  36.43 0 A 1
ATOM   1672 N N   . PRO . . 253 ? 10.030 -24.017 -28.132 1.00  42.62 0 A 1
ATOM   1673 C CA  . PRO . . 253 ?  9.951 -24.648 -26.813 1.00  42.74 0 A 1
ATOM   1674 C C   . PRO . . 253 ?  8.543 -24.560 -26.216 1.00  51.26 0 A 1
ATOM   1675 O O   . PRO . . 253 ?  7.839 -23.541 -26.376 1.00  41.57 0 A 1
ATOM   1676 C CB  . PRO . . 253 ? 10.995 -23.863 -25.999 1.00  42.86 0 A 1
ATOM   1677 C CG  . PRO . . 253 ? 11.077 -22.520 -26.682 1.00  36.52 0 A 1
ATOM   1678 C CD  . PRO . . 253 ? 10.917 -22.838 -28.132 1.00  40.76 0 A 1
ATOM   1679 N N   . TRP . . 254 ?  8.120 -25.648 -25.555 1.00  41.23 0 A 1
ATOM   1680 C CA  . TRP . . 254 ?  6.907 -25.633 -24.748 1.00  33.92 0 A 1
ATOM   1681 C C   . TRP . . 254 ?  6.985 -24.529 -23.706 1.00  44.30 0 A 1
ATOM   1682 O O   . TRP . . 254 ?  8.002 -24.389 -23.015 1.00  41.28 0 A 1
ATOM   1683 C CB  . TRP . . 254 ?  6.733 -26.976 -24.046 1.00  40.93 0 A 1
ATOM   1684 C CG  . TRP . . 254 ?  6.174 -28.074 -24.881 1.00  41.77 0 A 1
ATOM   1685 C CD1 . TRP . . 254 ?  5.774 -27.997 -26.177 1.00  38.81 0 A 1
ATOM   1686 C CD2 . TRP . . 254 ?  5.939 -29.425 -24.463 1.00  41.17 0 A 1
ATOM   1687 C CE2 . TRP . . 254 ?  5.392 -30.107 -25.561 1.00  45.60 0 A 1
ATOM   1688 C CE3 . TRP . . 254 ?  6.144 -30.125 -23.263 1.00  44.54 0 A 1
ATOM   1689 N NE1 . TRP . . 254 ?  5.291 -29.209 -26.592 1.00  43.07 0 A 1
ATOM   1690 C CZ2 . TRP . . 254 ?  5.045 -31.460 -25.508 1.00  44.40 0 A 1
ATOM   1691 C CZ3 . TRP . . 254 ?  5.805 -31.472 -23.214 1.00  45.88 0 A 1
ATOM   1692 C CH2 . TRP . . 254 ?  5.260 -32.121 -24.333 1.00  48.30 0 A 1
ATOM   1693 N N   . THR . . 255 ?  5.888 -23.781 -23.544 1.00  39.49 0 A 1
ATOM   1694 C CA  . THR . . 255 ?  5.841 -22.711 -22.556 1.00  36.54 0 A 1
ATOM   1695 C C   . THR . . 255 ?  4.561 -22.779 -21.728 1.00  33.72 0 A 1
ATOM   1696 O O   . THR . . 255 ?  3.515 -23.219 -22.203 1.00  36.29 0 A 1
ATOM   1697 C CB  . THR . . 255 ?  5.987 -21.335 -23.226 1.00  36.34 0 A 1
ATOM   1698 C CG2 . THR . . 255 ?  7.380 -21.193 -23.792 1.00  30.93 0 A 1
ATOM   1699 O OG1 . THR . . 255 ?  5.035 -21.196 -24.291 1.00  35.13 0 A 1
ATOM   1700 N N   . PHE . . 256 ?  4.657 -22.319 -20.476 1.00  40.49 0 A 1
ATOM   1701 C CA  . PHE . . 256 ?  3.606 -22.454 -19.476 1.00  33.73 0 A 1
ATOM   1702 C C   . PHE . . 256 ?  3.110 -21.095 -18.999 1.00  44.21 0 A 1
ATOM   1703 O O   . PHE . . 256 ?  3.872 -20.123 -18.939 1.00  40.92 0 A 1
ATOM   1704 C CB  . PHE . . 256 ?  4.112 -23.200 -18.255 1.00  35.35 0 A 1
ATOM   1705 C CG  . PHE . . 256 ?  4.511 -24.605 -18.521 1.00  37.23 0 A 1
ATOM   1706 C CD1 . PHE . . 256 ?  5.666 -24.888 -19.229 1.00  32.85 0 A 1
ATOM   1707 C CD2 . PHE . . 256 ?  3.735 -25.658 -18.043 1.00  34.01 0 A 1
ATOM   1708 C CE1 . PHE . . 256 ?  6.033 -26.195 -19.470 1.00  40.59 0 A 1
ATOM   1709 C CE2 . PHE . . 256 ?  4.097 -26.965 -18.293 1.00  34.49 0 A 1
ATOM   1710 C CZ  . PHE . . 256 ?  5.242 -27.234 -19.008 1.00  32.41 0 A 1
ATOM   1711 N N   . GLY . . 257 ?  1.832 -21.050 -18.599 1.00  46.45 0 A 1
ATOM   1712 C CA  . GLY . . 257 ?  1.309 -19.894 -17.897 1.00  35.42 0 A 1
ATOM   1713 C C   . GLY . . 257 ?  1.902 -19.793 -16.508 1.00  44.77 0 A 1
ATOM   1714 O O   . GLY . . 257 ?  2.479 -20.744 -15.971 1.00  42.77 0 A 1
ATOM   1715 N N   . GLY . . 258 ?  1.737 -18.610 -15.903 1.00  46.56 0 A 1
ATOM   1716 C CA  . GLY . . 258 ?  2.338 -18.341 -14.601 1.00  33.71 0 A 1
ATOM   1717 C C   . GLY . . 258 ?  1.711 -19.090 -13.433 1.00  46.50 0 A 1
ATOM   1718 O O   . GLY . . 258 ?  2.320 -19.159 -12.359 1.00  41.61 0 A 1
ATOM   1719 N N   . GLY . . 259 ?  0.526 -19.654 -13.613 1.00  41.97 0 A 1
ATOM   1720 C CA  . GLY . . 259 ? -0.125 -20.386 -12.549 1.00  33.93 0 A 1
ATOM   1721 C C   . GLY . . 259 ? -1.304 -19.616 -11.974 1.00  38.18 0 A 1
ATOM   1722 O O   . GLY . . 259 ? -1.336 -18.381 -11.971 1.00  47.32 0 A 1
ATOM   1723 N N   . THR . . 260 ? -2.303 -20.363 -11.502 1.00  39.81 0 A 1
ATOM   1724 C CA  . THR . . 260 ? -3.489 -19.823 -10.849 1.00  36.21 0 A 1
ATOM   1725 C C   . THR . . 260 ? -3.751 -20.609 -9.576 1.00  36.80 0 A 1
ATOM   1726 O O   . THR . . 260 ? -3.829 -21.841 -9.619 1.00  37.81 0 A 1
ATOM   1727 C CB  . THR . . 260 ? -4.722 -19.926 -11.742 1.00  33.05 0 A 1
ATOM   1728 C CG2 . THR . . 260 ? -5.977 -19.628 -10.921 1.00  33.69 0 A 1
ATOM   1729 O OG1 . THR . . 260 ? -4.606 -19.006 -12.831 1.00  41.80 0 A 1
ATOM   1730 N N   . LYS . . 261 ? -3.948 -19.906 -8.461 1.00  42.03 0 A 1
ATOM   1731 C CA  . LYS . . 261 ? -4.222 -20.548 -7.182 1.00  40.54 0 A 1
ATOM   1732 C C   . LYS . . 261 ? -5.708 -20.450 -6.846 1.00  34.61 0 A 1
ATOM   1733 O O   . LYS . . 261 ? -6.240 -19.349 -6.676 1.00  36.50 0 A 1
ATOM   1734 C CB  . LYS . . 261 ? -3.369 -19.934 -6.068 1.00  34.60 0 A 1
ATOM   1735 C CG  . LYS . . 261 ? -3.627 -20.566 -4.710 1.00  38.92 0 A 1
ATOM   1736 C CD  . LYS . . 261 ? -2.389 -20.602 -3.863 1.00  59.84 0 A 1
ATOM   1737 C CE  . LYS . . 261 ? -2.474 -21.711 -2.826 1.00  71.11 0 A 1
ATOM   1738 N NZ  . LYS . . 261 ? -1.117 -22.123 -2.342 1.00  85.51 1 A 1
ATOM   1739 N N   . LEU . . 262 ? -6.358 -21.605 -6.692 1.00  30.53 0 A 1
ATOM   1740 C CA  . LEU . . 262 ? -7.763 -21.676 -6.306 1.00  37.59 0 A 1
ATOM   1741 C C   . LEU . . 262 ? -7.836 -22.031 -4.820 1.00  39.26 0 A 1
ATOM   1742 O O   . LEU . . 262 ? -7.557 -23.169 -4.424 1.00  39.32 0 A 1
ATOM   1743 C CB  . LEU . . 262 ? -8.487 -22.710 -7.162 1.00  39.89 0 A 1
ATOM   1744 C CG  . LEU . . 262 ? -9.985 -22.911 -6.911 1.00  36.75 0 A 1
ATOM   1745 C CD1 . LEU . . 262 ? -10.741 -21.614 -7.149 1.00  37.25 0 A 1
ATOM   1746 C CD2 . LEU . . 262 ? -10.516 -24.024 -7.803 1.00  25.84 0 A 1
ATOM   1747 N N   . GLU . . 263 ? -8.265 -21.069 -4.011 1.00  42.05 0 A 1
ATOM   1748 C CA  . GLU . . 263 ? -8.320 -21.189 -2.557 1.00  41.90 0 A 1
ATOM   1749 C C   . GLU . . 263 ? -9.756 -21.118 -2.044 1.00  38.67 0 A 1
ATOM   1750 O O   . GLU . . 263 ? -10.627 -20.500 -2.667 1.00  49.89 0 A 1
ATOM   1751 C CB  . GLU . . 263 ? -7.456 -20.093 -1.884 1.00  35.52 0 A 1
ATOM   1752 C CG  . GLU . . 263 ? -5.955 -20.463 -1.771 1.00  53.91 0 A 1
ATOM   1753 C CD  . GLU . . 263 ? -5.247 -19.842 -0.553 1.00  75.73 0 A 1
ATOM   1754 O OE1 . GLU . . 263 ? -4.963 -18.623 -0.563 1.00  72.46 0 A 1
ATOM   1755 O OE2 . GLU . . 263 ? -4.976 -20.579  0.426 1.00  82.90 -1 A 1
ATOM   1756 N N   . ILE . . 264 ? -10.001 -21.801 -0.927 1.00  35.46 0 A 1
ATOM   1757 C CA  . ILE . . 264 ? -11.293 -21.754 -0.252 1.00  38.14 0 A 1
ATOM   1758 C C   . ILE . . 264 ? -11.529 -20.346  0.273 1.00  35.15 0 A 1
ATOM   1759 O O   . ILE . . 264 ? -10.660 -19.752  0.914 1.00  43.05 0 A 1
ATOM   1760 C CB  . ILE . . 264 ? -11.351 -22.783  0.888 1.00  52.42 0 A 1
ATOM   1761 C CG1 . ILE . . 264 ? -11.034 -24.186  0.360 1.00  45.09 0 A 1
ATOM   1762 C CG2 . ILE . . 264 ? -12.721 -22.750  1.578 1.00  38.86 0 A 1
ATOM   1763 C CD1 . ILE . . 264 ? -11.994 -25.250  0.850 1.00  46.32 0 A 1
ATOM   1764 N N   . LYS . . 265 ? -12.717 -19.814  0.029 1.00  41.95 0 A 1
ATOM   1765 C CA  . LYS . . 265 ? -13.000 -18.410  0.282 1.00  48.57 0 A 1
ATOM   1766 C C   . LYS . . 265 ? -13.237 -18.133  1.759 1.00  48.55 0 A 1
ATOM   1767 O O   . LYS . . 265 ? -13.780 -18.969  2.488 1.00  43.93 0 A 1
ATOM   1768 C CB  . LYS . . 265 ? -14.234 -17.967 -0.515 1.00  51.18 0 A 1
ATOM   1769 C CG  . LYS . . 265 ? -15.557 -18.364  0.134 1.00  48.96 0 A 1
ATOM   1770 C CD  . LYS . . 265 ? -16.739 -18.204 -0.839 1.00  52.65 0 A 1
ATOM   1771 C CE  . LYS . . 265 ? -17.680 -17.083 -0.416 1.00  54.93 0 A 1
ATOM   1772 N NZ  . LYS . . 265 ? -18.635 -16.730 -1.499 1.00  61.13 1 A 1
ATOM   1773 N N   . LEU . . 266 ? -12.751 -16.974  2.213 1.00  52.98 0 A 1
ATOM   1774 C CA  . LEU . . 266 ? -13.119 -16.643  3.590 1.00  73.28 0 A 1
ATOM   1775 C C   . LEU . . 266 ? -14.385 -15.780  3.621 1.00  60.71 0 A 1
ATOM   1776 O O   . LEU . . 266 ? -14.579 -14.924  2.757 1.00  59.92 0 A 1
ATOM   1777 C CB  . LEU . . 266 ? -11.986 -15.909  4.298 1.00  65.33 0 A 1
ATOM   1778 C CG  . LEU . . 266 ? -10.632 -16.603  4.163 1.00  78.94 0 A 1
ATOM   1779 C CD1 . LEU . . 266 ? -9.535 -15.816  4.888 1.00  73.58 0 A 1
ATOM   1780 C CD2 . LEU . . 266 ? -10.732 -18.038  4.679 1.00  72.43 0 A 1
ATOM   1781 N N   . PRO . . 267 ? -15.248 -15.993  4.607 1.00  76.38 0 A 1
ATOM   1782 C CA  . PRO . . 267 ? -16.536 -15.280  4.639 1.00  82.46 0 A 1
ATOM   1783 C C   . PRO . . 267 ? -16.374 -13.776  4.831 1.00  75.32 0 A 1
ATOM   1784 O O   . PRO . . 267 ? -15.505 -13.311  5.577 1.00  75.33 0 A 1
ATOM   1785 C CB  . PRO . . 267 ? -17.274 -15.927  5.823 1.00  77.44 0 A 1
ATOM   1786 C CG  . PRO . . 267 ? -16.533 -17.218  6.101 1.00  80.56 0 A 1
ATOM   1787 C CD  . PRO . . 267 ? -15.107 -16.957  5.709 1.00  72.87 0 A 1
ATOM   1788 N N   . GLU . . 268 ? -17.216 -13.010  4.132 1.00  66.78 0 A 1
ATOM   1789 C CA  . GLU . . 268 ? -17.204 -11.558  4.287 1.00  71.39 0 A 1
ATOM   1790 C C   . GLU . . 268 ? -17.576 -11.203  5.720 1.00  81.28 0 A 1
ATOM   1791 O O   . GLU . . 268 ? -18.626 -11.618  6.217 1.00  83.47 0 A 1
ATOM   1792 C CB  . GLU . . 268 ? -18.174 -10.915  3.299 1.00  67.76 0 A 1
ATOM   1793 C CG  . GLU . . 268 ? -17.489 -10.262  2.108 1.00  62.30 0 A 1
ATOM   1794 C CD  . GLU . . 268 ? -16.424 -9.296  2.578 1.00  64.82 0 A 1
ATOM   1795 O OE1 . GLU . . 268 ? -16.528 -8.842  3.740 1.00  60.48 0 A 1
ATOM   1796 O OE2 . GLU . . 268 ? -15.467 -9.028  1.823 1.00  78.31 -1 A 1
ATOM   1797 N N   . THR . . 269 ? -16.717 -10.450  6.396 1.00  88.39 0 A 1
ATOM   1798 C CA  . THR . . 269 ? -16.996 -10.239  7.811 1.00  91.84 0 A 1
ATOM   1799 C C   . THR . . 269 ? -18.014 -9.113  8.004 1.00  83.49 0 A 1
ATOM   1800 O O   . THR . . 269 ? -18.257 -8.327  7.098 1.00  79.55 0 A 1
ATOM   1801 C CB  . THR . . 269 ? -15.703 -9.944  8.564 1.00  80.65 0 A 1
ATOM   1802 C CG2 . THR . . 269 ? -15.550 -8.342  8.894 1.00  77.02 0 A 1
ATOM   1803 O OG1 . THR . . 269 ? -15.781 -10.682  9.788 1.00  97.05 0 A 1
ATOM   1804 N N   . GLY . . 270 ? -18.561 -9.001  9.216 1.00  81.95 0 A 1
ATOM   1805 C CA  . GLY . . 270 ? -19.484 -7.923  9.530 1.00  78.51 0 A 1
ATOM   1806 C C   . GLY . . 270 ? -18.849 -6.723 10.209 1.00  79.79 0 A 1
ATOM   1807 O O   . GLY . . 270 ? -19.546 -5.753 10.540 1.00  88.26 0 A 1
ATOM   1808 N N   . HIS . . 271 ? -17.532 -6.753 10.385 1.00  76.89 0 A 1
ATOM   1809 C CA  . HIS . . 271 ? -16.757 -5.730 11.067 1.00  65.47 0 A 1
ATOM   1810 C C   . HIS . . 271 ? -15.889 -4.911 10.105 1.00  58.26 0 A 1
ATOM   1811 O O   . HIS . . 271 ? -15.401 -5.424  9.092 1.00  58.02 0 A 1
ATOM   1812 C CB  . HIS . . 271 ? -15.881 -6.387 12.135 1.00  81.23 0 A 1
ATOM   1813 C CG  . HIS . . 271 ? -16.621 -7.344 13.021 1.00  95.05 0 A 1
ATOM   1814 C CD2 . HIS . . 271 ? -17.609 -7.144 13.927 1.00  91.71 0 A 1
ATOM   1815 N ND1 . HIS . . 271 ? -16.351 -8.697 13.041 1.00  96.84 0 A 1
ATOM   1816 C CE1 . HIS . . 271 ? -17.146 -9.290 13.914 1.00  95.48 0 A 1
ATOM   1817 N NE2 . HIS . . 271 ? -17.919 -8.370 14.464 1.00 103.42 0 A 1
ATOM   1818 N N   . HIS . . 272 ? -15.713 -3.628 10.431 1.00  52.44 0 A 1
ATOM   1819 C CA  . HIS . . 272 ? -14.914 -2.662  9.679 1.00  51.59 0 A 1
ATOM   1820 C C   . HIS . . 272 ? -13.570 -3.245  9.236 1.00  55.98 0 A 1
ATOM   1821 O O   . HIS . . 272 ? -12.676 -3.470 10.055 1.00  69.11 0 A 1
ATOM   1822 C CB  . HIS . . 272 ? -14.706 -1.411 10.550 1.00  46.03 0 A 1
ATOM   1823 C CG  . HIS . . 272 ? -14.235 -0.188  9.812 1.00  65.19 0 A 1
ATOM   1824 C CD2 . HIS . . 272 ? -13.008  0.170  9.357 1.00  71.11 0 A 1
ATOM   1825 N ND1 . HIS . . 272 ? -15.066  0.875  9.531 1.00  66.29 0 A 1
ATOM   1826 C CE1 . HIS . . 272 ? -14.384  1.819  8.907 1.00  65.26 0 A 1
ATOM   1827 N NE2 . HIS . . 272 ? -13.131  1.419  8.795 1.00  66.31 0 A 1
ATOM   1828 N N   . HIS . . 273 ? -13.431 -3.530  7.950 1.00  59.76 0 A 1
ATOM   1829 C CA  . HIS . . 273 ? -12.191 -4.010  7.356 1.00  58.00 0 A 1
ATOM   1830 C C   . HIS . . 273 ? -11.916 -3.219  6.079 1.00  58.79 0 A 1
ATOM   1831 O O   . HIS . . 273 ? -12.787 -2.524  5.556 1.00  57.38 0 A 1
ATOM   1832 C CB  . HIS . . 273 ? -12.255 -5.506  7.075 1.00  48.36 0 A 1
ATOM   1833 C CG  . HIS . . 273 ? -13.258 -5.861  6.030 1.00  55.44 0 A 1
ATOM   1834 C CD2 . HIS . . 273 ? -13.121 -6.075  4.702 1.00  57.32 0 A 1
ATOM   1835 N ND1 . HIS . . 273 ? -14.601 -5.994  6.304 1.00  62.31 0 A 1
ATOM   1836 C CE1 . HIS . . 273 ? -15.247 -6.284  5.191 1.00  67.60 0 A 1
ATOM   1837 N NE2 . HIS . . 273 ? -14.371 -6.341  4.204 1.00  64.00 0 A 1
ATOM   1838 N N   . HIS . . 274 ? -10.691 -3.315  5.577 1.00  60.69 0 A 1
ATOM   1839 C CA  . HIS . . 274 ? -10.291 -2.589  4.379 1.00  57.67 0 A 1
ATOM   1840 C C   . HIS . . 274 ? -9.755 -3.518  3.293 1.00  55.24 0 A 1
ATOM   1841 O O   . HIS . . 274 ? -9.239 -4.602  3.576 1.00  62.44 0 A 1
ATOM   1842 C CB  . HIS . . 274 ? -9.254 -1.513  4.729 1.00  59.52 0 A 1
ATOM   1843 C CG  . HIS . . 274 ? -9.806 -0.431  5.599 1.00  59.26 0 A 1
ATOM   1844 C CD2 . HIS . . 274 ? -10.483  0.702  5.291 1.00  66.27 0 A 1
ATOM   1845 N ND1 . HIS . . 274 ? -9.742 -0.478  6.974 1.00  61.84 0 A 1
ATOM   1846 C CE1 . HIS . . 274 ? -10.328  0.595  7.474 1.00  67.40 0 A 1
ATOM   1847 N NE2 . HIS . . 274 ? -10.791  1.326  6.474 1.00  64.49 0 A 1
ATOM   1848 N N   . HIS . . 275 ? -9.936 -3.095  2.043 1.00  59.57 0 A 1
ATOM   1849 C CA  . HIS . . 275 ? -9.404 -3.749  0.852 1.00  45.84 0 A 1
ATOM   1850 C C   . HIS . . 275 ? -8.402 -2.807  0.178 1.00  53.04 0 A 1
ATOM   1851 O O   . HIS . . 275 ? -8.148 -1.689  0.644 1.00  53.23 0 A 1
ATOM   1852 C CB  . HIS . . 275 ? -10.519 -4.123 -0.121 1.00  50.59 0 A 1
ATOM   1853 C CG  . HIS . . 275 ? -11.555 -5.025  0.463 1.00  65.81 0 A 1
ATOM   1854 C CD2 . HIS . . 275 ? -12.902 -4.907  0.531 1.00  61.39 0 A 1
ATOM   1855 N ND1 . HIS . . 275 ? -11.242 -6.227  1.062 1.00  63.67 0 A 1
ATOM   1856 C CE1 . HIS . . 275 ? -12.352 -6.809  1.477 1.00  62.09 0 A 1
ATOM   1857 N NE2 . HIS . . 275 ? -13.373 -6.026  1.172 1.00  71.12 0 A 1
ATOM   1858 N N   . HIS . . 276 ? -7.793 -3.275 -0.907 1.00  46.15 0 A 1
ATOM   1859 C CA  . HIS . . 276 ? -6.736 -2.518 -1.556 1.00  52.56 0 A 1
ATOM   1860 C C   . HIS . . 276 ? -6.995 -2.279 -3.038 1.00  54.26 0 A 1
ATOM   1861 O O   . HIS . . 276 ? -7.600 -3.102 -3.728 1.00  58.36 0 A 1
ATOM   1862 C CB  . HIS . . 276 ? -5.404 -3.222 -1.378 1.00  43.58 0 A 1
ATOM   1863 C CG  . HIS . . 276 ? -5.010 -3.373  0.050 1.00  52.75 0 A 1
ATOM   1864 C CD2 . HIS . . 276 ? -4.828 -2.452  1.023 1.00  49.39 0 A 1
ATOM   1865 N ND1 . HIS . . 276 ? -4.774 -4.599  0.630 1.00  51.13 0 A 1
ATOM   1866 C CE1 . HIS . . 276 ? -4.461 -4.425  1.900 1.00  58.66 0 A 1
ATOM   1867 N NE2 . HIS . . 276 ? -4.494 -3.132  2.165 1.00  58.04 0 A 1
ATOM   1868 N N   . TRP . . 277 ? -6.481 -1.145 -3.516 1.00  46.94 0 A 1
ATOM   1869 C CA  . TRP . . 277 ? -6.381 -0.831 -4.933 1.00  57.95 0 A 1
ATOM   1870 C C   . TRP . . 277 ? -5.084 -0.061 -5.163 1.00  54.01 0 A 1
ATOM   1871 O O   . TRP . . 277 ? -4.457  0.440 -4.219 1.00  58.89 0 A 1
ATOM   1872 C CB  . TRP . . 277 ? -7.584 -0.024 -5.422 1.00  48.48 0 A 1
ATOM   1873 C CG  . TRP . . 277 ? -7.718  1.305 -4.752 1.00  53.23 0 A 1
ATOM   1874 C CD1 . TRP . . 277 ? -8.272  1.558 -3.525 1.00  52.44 0 A 1
ATOM   1875 C CD2 . TRP . . 277 ? -7.292  2.569 -5.265 1.00  47.74 0 A 1
ATOM   1876 C CE2 . TRP . . 277 ? -7.623  3.546 -4.300 1.00  47.94 0 A 1
ATOM   1877 C CE3 . TRP . . 277 ? -6.665  2.973 -6.446 1.00  50.78 0 A 1
ATOM   1878 N NE1 . TRP . . 277 ? -8.214  2.901 -3.246 1.00  41.74 0 A 1
ATOM   1879 C CZ2 . TRP . . 277 ? -7.350  4.903 -4.484 1.00  46.40 0 A 1
ATOM   1880 C CZ3 . TRP . . 277 ? -6.385  4.317 -6.623 1.00  48.19 0 A 1
ATOM   1881 C CH2 . TRP . . 277 ? -6.727  5.269 -5.646 1.00  45.19 0 A 1
ATOM   1882 N N   . SER . . 278 ? -4.671  0.032 -6.428 1.00  55.86 0 A 1
ATOM   1883 C CA  . SER . . 278 ? -3.393  0.649 -6.757 1.00  60.68 0 A 1
ATOM   1884 C C   . SER . . 278 ? -3.501  1.411 -8.065 1.00  52.43 0 A 1
ATOM   1885 O O   . SER . . 278 ? -4.379  1.154 -8.890 1.00  63.89 0 A 1
ATOM   1886 C CB  . SER . . 278 ? -2.278 -0.392 -6.892 1.00  50.79 0 A 1
ATOM   1887 O OG  . SER . . 278 ? -2.494 -1.469 -6.009 1.00  54.22 0 A 1
ATOM   1888 N N   . HIS . . 279 ? -2.533  2.297 -8.276 1.00  53.79 0 A 1
ATOM   1889 C CA  . HIS . . 279 ? -2.389  3.055 -9.507 1.00  59.13 0 A 1
ATOM   1890 C C   . HIS . . 279 ? -0.908  3.313 -9.740 1.00  62.47 0 A 1
ATOM   1891 O O   . HIS . . 279 ? -0.147  3.400 -8.774 1.00  60.30 0 A 1
ATOM   1892 C CB  . HIS . . 279 ? -3.138  4.391 -9.430 1.00  50.85 0 A 1
ATOM   1893 C CG  . HIS . . 279 ? -2.541  5.358 -8.456 1.00  54.10 0 A 1
ATOM   1894 C CD2 . HIS . . 279 ? -2.984  5.804 -7.256 1.00  50.89 0 A 1
ATOM   1895 N ND1 . HIS . . 279 ? -1.349  6.011 -8.690 1.00  58.79 0 A 1
ATOM   1896 C CE1 . HIS . . 279 ? -1.078  6.806 -7.669 1.00  60.69 0 A 1
ATOM   1897 N NE2 . HIS . . 279 ? -2.051  6.690 -6.781 1.00  51.64 0 A 1
ATOM   1898 N N   . PRO . . 280 ? -0.479  3.410 -10.997 1.00  64.28 0 A 1
ATOM   1899 C CA  . PRO . . 280 ?  0.955  3.585 -11.288 1.00  68.14 0 A 1
ATOM   1900 C C   . PRO . . 280 ?  1.472  4.954 -10.861 1.00  65.07 0 A 1
ATOM   1901 O O   . PRO . . 280 ?  0.711  5.867 -10.521 1.00  54.96 0 A 1
ATOM   1902 C CB  . PRO . . 280 ?  1.044  3.391 -12.807 1.00  68.51 0 A 1
ATOM   1903 C CG  . PRO . . 280 ? -0.236  2.673 -13.179 1.00  66.03 0 A 1
ATOM   1904 C CD  . PRO . . 280 ? -1.268  3.191 -12.217 1.00  56.84 0 A 1
ATOM   1905 N N   . GLN . . 281 ?  2.806  5.075 -10.911 1.00  68.56 0 A 1
ATOM   1906 C CA  . GLN . . 281 ?  3.583  6.276 -10.537 1.00  65.41 0 A 1
ATOM   1907 C C   . GLN . . 281 ?  2.826  7.223 -9.612 1.00  81.41 0 A 1
ATOM   1908 O O   . GLN . . 281 ?  2.858  7.068 -8.389 1.00  74.81 0 A 1
ATOM   1909 C CB  . GLN . . 281 ?  4.050  7.025 -11.804 1.00  70.90 0 A 1
ATOM   1910 C CG  . GLN . . 281 ?  4.235  8.549 -11.641 1.00  83.60 0 A 1
ATOM   1911 C CD  . GLN . . 281 ?  5.703  8.984 -11.463 1.00  91.17 0 A 1
ATOM   1912 N NE2 . GLN . . 281 ?  5.996 10.240 -11.801 1.00  72.97 0 A 1
ATOM   1913 O OE1 . GLN . . 281 ?  6.548  8.208 -11.009 1.00  94.28 0 A 1
ATOM   1914 N N   . GLN . . 19 ? -28.242 13.232 -16.819 1.00  71.37 0 B 1
ATOM   1915 C CA  . GLN . . 19 ? -27.997 13.638 -15.431 1.00  56.35 0 B 1
ATOM   1916 C C   . GLN . . 19 ? -29.228 13.327 -14.596 1.00  47.42 0 B 1
ATOM   1917 O O   . GLN . . 19 ? -30.007 14.210 -14.241 1.00  52.52 0 B 1
ATOM   1918 C CB  . GLN . . 19 ? -27.614 15.110 -15.314 1.00  36.75 0 B 1
ATOM   1919 C CG  . GLN . . 19 ? -28.554 15.989 -16.054 1.00  42.96 0 B 1
ATOM   1920 C CD  . GLN . . 19 ? -28.168 17.440 -15.972 1.00  69.48 0 B 1
ATOM   1921 N NE2 . GLN . . 19 ? -29.147 18.307 -15.694 1.00  84.92 0 B 1
ATOM   1922 O OE1 . GLN . . 19 ? -26.999 17.789 -16.149 1.00  77.91 0 B 1
ATOM   1923 N N   . VAL . . 20 ? -29.434 12.042 -14.358 1.00  45.32 0 B 1
ATOM   1924 C CA  . VAL . . 20 ? -30.424 11.588 -13.393 1.00  52.69 0 B 1
ATOM   1925 C C   . VAL . . 20 ? -29.658 11.468 -12.080 1.00  48.03 0 B 1
ATOM   1926 O O   . VAL . . 20 ? -28.603 10.829 -12.029 1.00  47.58 0 B 1
ATOM   1927 C CB  . VAL . . 20 ? -31.044 10.242 -13.811 1.00  40.89 0 B 1
ATOM   1928 C CG1 . VAL . . 20 ? -31.853  9.644 -12.682 1.00  42.16 0 B 1
ATOM   1929 C CG2 . VAL . . 20 ? -31.873 10.384 -15.070 1.00  46.17 0 B 1
ATOM   1930 N N   . GLN . . 21 ? -30.120 12.173 -11.049 1.00  53.50 0 B 1
ATOM   1931 C CA  . GLN . . 21 ? -29.511 12.141 -9.724 1.00  45.15 0 B 1
ATOM   1932 C C   . GLN . . 21 ? -30.533 11.686 -8.686 1.00  41.87 0 B 1
ATOM   1933 O O   . GLN . . 21 ? -31.656 12.201 -8.648 1.00  43.74 0 B 1
ATOM   1934 C CB  . GLN . . 21 ? -28.944 13.524 -9.373 1.00  47.74 0 B 1
ATOM   1935 C CG  . GLN . . 21 ? -28.285 13.616 -7.994 1.00  68.97 0 B 1
ATOM   1936 C CD  . GLN . . 21 ? -28.262 15.046 -7.460 1.00  79.92 0 B 1
ATOM   1937 N NE2 . GLN . . 21 ? -27.863 15.992 -8.318 1.00  78.23 0 B 1
ATOM   1938 O OE1 . GLN . . 21 ? -28.611 15.300 -6.297 1.00  72.39 0 B 1
ATOM   1939 N N   . LEU . . 22 ? -30.134 10.750 -7.824 1.00  44.83 0 B 1
ATOM   1940 C CA  . LEU . . 22 ? -30.893 10.385 -6.621 1.00  39.35 0 B 1
ATOM   1941 C C   . LEU . . 22 ? -30.109 10.716 -5.357 1.00  46.50 0 B 1
ATOM   1942 O O   . LEU . . 22 ? -29.155 10.014 -5.008 1.00  50.73 0 B 1
ATOM   1943 C CB  . LEU . . 22 ? -31.273  8.910 -6.633 1.00  36.66 0 B 1
ATOM   1944 C CG  . LEU . . 22 ? -32.184  8.557 -7.790 1.00  37.99 0 B 1
ATOM   1945 C CD1 . LEU . . 22 ? -31.371  7.951 -8.913 1.00  44.55 0 B 1
ATOM   1946 C CD2 . LEU . . 22 ? -33.241  7.608 -7.310 1.00  45.33 0 B 1
ATOM   1947 N N   . GLN . . 23 ? -30.512 11.782 -4.672 1.00  48.23 0 B 1
ATOM   1948 C CA  . GLN . . 23 ? -29.804 12.268 -3.495 1.00  48.17 0 B 1
ATOM   1949 C C   . GLN . . 23 ? -30.468 11.688 -2.247 1.00  47.23 0 B 1
ATOM   1950 O O   . GLN . . 23 ? -31.617 12.022 -1.939 1.00  42.50 0 B 1
ATOM   1951 C CB  . GLN . . 23 ? -29.809 13.795 -3.485 1.00  51.78 0 B 1
ATOM   1952 C CG  . GLN . . 23 ? -28.906 14.485 -2.445 1.00  70.56 0 B 1
ATOM   1953 C CD  . GLN . . 23 ? -27.463 13.949 -2.403 1.00  85.13 0 B 1
ATOM   1954 N NE2 . GLN . . 23 ? -26.988 13.392 -3.529 1.00  76.15 0 B 1
ATOM   1955 O OE1 . GLN . . 23 ? -26.787 14.040 -1.366 1.00  82.21 0 B 1
ATOM   1956 N N   . GLN . . 24 ? -29.749 10.827 -1.527 1.00  40.13 0 B 1
ATOM   1957 C CA  . GLN . . 24 ? -30.266 10.185 -0.325 1.00  43.97 0 B 1
ATOM   1958 C C   . GLN . . 24 ? -29.803 10.930  0.924 1.00  44.73 0 B 1
ATOM   1959 O O   . GLN . . 24 ? -28.727 11.536  0.954 1.00  44.11 0 B 1
ATOM   1960 C CB  . GLN . . 24 ? -29.832  8.718 -0.232 1.00  38.02 0 B 1
ATOM   1961 C CG  . GLN . . 24 ? -30.190  7.903 -1.452 1.00  37.90 0 B 1
ATOM   1962 C CD  . GLN . . 24 ? -30.137  6.418 -1.211 1.00  39.20 0 B 1
ATOM   1963 N NE2 . GLN . . 24 ? -30.937  5.954 -0.269 1.00  47.04 0 B 1
ATOM   1964 O OE1 . GLN . . 24 ? -29.418  5.681 -1.896 1.00  44.64 0 B 1
ATOM   1965 N N   . SER . . 25 ? -30.628 10.837  1.966 1.00  39.61 0 B 1
ATOM   1966 C CA  . SER . . 25 ? -30.457 11.535  3.227 1.00  45.64 0 B 1
ATOM   1967 C C   . SER . . 25 ? -29.242 11.001  4.002 1.00  47.73 0 B 1
ATOM   1968 O O   . SER . . 25 ? -28.718  9.910  3.743 1.00  41.33 0 B 1
ATOM   1969 C CB  . SER . . 25 ? -31.730 11.393  4.062 1.00  35.75 0 B 1
ATOM   1970 O OG  . SER . . 25 ? -31.999 10.020  4.324 1.00  45.24 0 B 1
ATOM   1971 N N   . ASP . . 26 ? -28.837 11.773  5.012 1.00  46.05 0 B 1
ATOM   1972 C CA  . ASP . . 26 ? -27.615 11.502  5.756 1.00  48.85 0 B 1
ATOM   1973 C C   . ASP . . 26 ? -27.725 10.224  6.596 1.00  47.87 0 B 1
ATOM   1974 O O   . ASP . . 26 ? -28.817  9.731  6.914 1.00  46.86 0 B 1
ATOM   1975 C CB  . ASP . . 26 ? -27.280 12.693  6.657 1.00  41.38 0 B 1
ATOM   1976 C CG  . ASP . . 26 ? -26.633 13.838  5.893 1.00  63.11 0 B 1
ATOM   1977 O OD1 . ASP . . 26 ? -25.928 13.567  4.892 1.00  69.62 0 B 1
ATOM   1978 O OD2 . ASP . . 26 ? -26.843 15.010  6.282 1.00  66.21 -1 B 1
ATOM   1979 N N   . ALA . . 27 ? -26.557  9.695  6.962 1.00  38.51 0 B 1
ATOM   1980 C CA  . ALA . . 27 ? -26.495  8.455  7.721 1.00  46.94 0 B 1
ATOM   1981 C C   . ALA . . 27 ? -27.278  8.567  9.022 1.00  50.05 0 B 1
ATOM   1982 O O   . ALA . . 27 ? -27.322  9.619  9.667 1.00  47.07 0 B 1
ATOM   1983 C CB  . ALA . . 27 ? -25.050  8.084  8.024 1.00  37.11 0 B 1
ATOM   1984 N N   . GLU . . 28 ? -27.880  7.452  9.417 1.00  48.87 0 B 1
ATOM   1985 C CA  . GLU . . 28 ? -28.713  7.385 10.605 1.00  47.99 0 B 1
ATOM   1986 C C   . GLU . . 28 ? -28.074  6.453 11.612 1.00  43.63 0 B 1
ATOM   1987 O O   . GLU . . 28 ? -27.494  5.426 11.247 1.00  50.70 0 B 1
ATOM   1988 C CB  . GLU . . 28 ? -30.131  6.914 10.274 1.00  43.09 0 B 1
ATOM   1989 C CG  . GLU . . 28 ? -30.772  7.707  9.158 1.00  52.81 0 B 1
ATOM   1990 C CD  . GLU . . 28 ? -31.488  8.936  9.684 1.00  69.40 0 B 1
ATOM   1991 O OE1 . GLU . . 28 ? -31.429  9.137 10.918 1.00  42.59 0 B 1
ATOM   1992 O OE2 . GLU . . 28 ? -32.109  9.679  8.874 1.00  65.19 -1 B 1
ATOM   1993 N N   . LEU . . 29 ? -28.163  6.839 12.879 1.00  62.92 0 B 1
ATOM   1994 C CA  . LEU . . 29 ? -27.690  6.040 14.005 1.00  56.44 0 B 1
ATOM   1995 C C   . LEU . . 29 ? -28.833  6.011 15.003 1.00  50.04 0 B 1
ATOM   1996 O O   . LEU . . 29 ? -29.164  7.044 15.590 1.00  57.17 0 B 1
ATOM   1997 C CB  . LEU . . 29 ? -26.423  6.621 14.631 1.00  45.15 0 B 1
ATOM   1998 C CG  . LEU . . 29 ? -25.890  5.779 15.791 1.00  67.08 0 B 1
ATOM   1999 C CD1 . LEU . . 29 ? -26.013  4.260 15.492 1.00  59.38 0 B 1
ATOM   2000 C CD2 . LEU . . 29 ? -24.456  6.158 16.127 1.00  52.82 0 B 1
ATOM   2001 N N   . VAL . . 30 ? -29.503  4.867 15.117 1.00  49.99 0 B 1
ATOM   2002 C CA  . VAL . . 30 ? -30.719  4.774 15.910 1.00  54.29 0 B 1
ATOM   2003 C C   . VAL . . 30 ? -30.612  3.612 16.888 1.00  58.90 0 B 1
ATOM   2004 O O   . VAL . . 30 ? -29.792  2.701 16.729 1.00  58.07 0 B 1
ATOM   2005 C CB  . VAL . . 30 ? -31.968  4.624 15.022 1.00  59.65 0 B 1
ATOM   2006 C CG1 . VAL . . 30 ? -31.890  5.583 13.849 1.00  57.51 0 B 1
ATOM   2007 C CG2 . VAL . . 30 ? -32.086  3.194 14.529 1.00  60.95 0 B 1
ATOM   2008 N N   . LYS . . 31 ? -31.485  3.662 17.938 1.00  56.74 0 B 1
ATOM   2009 C CA  . LYS . . 31 ? -31.575  2.644 18.972 1.00  65.93 0 B 1
ATOM   2010 C C   . LYS . . 31 ? -32.504  1.524 18.517 1.00  58.93 0 B 1
ATOM   2011 O O   . LYS . . 31 ? -33.408  1.750 17.704 1.00  62.35 0 B 1
ATOM   2012 C CB  . LYS . . 31 ? -32.090  3.247 20.285 1.00  71.20 0 B 1
ATOM   2013 C CG  . LYS . . 31 ? -31.082  4.160 21.015 1.00  77.18 0 B 1
ATOM   2014 C CD  . LYS . . 31 ? -30.065  3.338 21.827 1.00  85.67 0 B 1
ATOM   2015 C CE  . LYS . . 31 ? -28.922  4.188 22.405 1.00  82.85 0 B 1
ATOM   2016 N NZ  . LYS . . 31 ? -27.609  3.427 22.462 1.00  76.37 1 B 1
ATOM   2017 N N   . PRO . . 32 ? -32.286  0.300 18.995 1.00  66.80 0 B 1
ATOM   2018 C CA  . PRO . . 32 ? -33.154 -0.804 18.579 1.00  61.63 0 B 1
ATOM   2019 C C   . PRO . . 32 ? -34.590 -0.535 19.011 1.00  74.76 0 B 1
ATOM   2020 O O   . PRO . . 32 ? -34.843 -0.007 20.098 1.00  66.83 0 B 1
ATOM   2021 C CB  . PRO . . 32 ? -32.551 -2.023 19.294 1.00  55.62 0 B 1
ATOM   2022 C CG  . PRO . . 32 ? -31.136 -1.625 19.621 1.00  49.70 0 B 1
ATOM   2023 C CD  . PRO . . 32 ? -31.217 -0.148 19.907 1.00  61.85 0 B 1
ATOM   2024 N N   . GLY . . 33 ? -35.538 -0.877 18.136 1.00  61.33 0 B 1
ATOM   2025 C CA  . GLY . . 33 ? -36.938 -0.674 18.428 1.00  51.01 0 B 1
ATOM   2026 C C   . GLY . . 33 ? -37.520  0.615 17.905 1.00  62.26 0 B 1
ATOM   2027 O O   . GLY . . 33 ? -38.752  0.749 17.871 1.00  53.12 0 B 1
ATOM   2028 N N   . ALA . . 34 ? -36.681  1.562 17.493 1.00  56.77 0 B 1
ATOM   2029 C CA  . ALA . . 34 ? -37.170  2.808 16.928 1.00  59.98 0 B 1
ATOM   2030 C C   . ALA . . 34 ? -37.464  2.609 15.444 1.00  56.92 0 B 1
ATOM   2031 O O   . ALA . . 34 ? -37.251  1.528 14.888 1.00  54.19 0 B 1
ATOM   2032 C CB  . ALA . . 34 ? -36.161  3.932 17.146 1.00  53.77 0 B 1
ATOM   2033 N N   . SER . . 35 ? -37.978  3.662 14.806 1.00  50.18 0 B 1
ATOM   2034 C CA  . SER . . 35 ? -38.168  3.722 13.364 1.00  53.01 0 B 1
ATOM   2035 C C   . SER . . 35 ? -37.203  4.734 12.770 1.00  52.29 0 B 1
ATOM   2036 O O   . SER . . 35 ? -36.752  5.655 13.453 1.00  64.79 0 B 1
ATOM   2037 C CB  . SER . . 35 ? -39.596  4.153 12.987 1.00  48.06 0 B 1
ATOM   2038 O OG  . SER . . 35 ? -40.563  3.155 13.246 1.00  69.62 0 B 1
ATOM   2039 N N   . VAL . . 36 ? -36.913  4.577 11.481 1.00  43.96 0 B 1
ATOM   2040 C CA  . VAL . . 36 ? -36.252  5.622 10.701 1.00  44.90 0 B 1
ATOM   2041 C C   . VAL . . 36 ? -36.956  5.751  9.361 1.00  46.45 0 B 1
ATOM   2042 O O   . VAL . . 36 ? -37.362  4.756  8.749 1.00  44.23 0 B 1
ATOM   2043 C CB  . VAL . . 36 ? -34.753  5.373 10.437 1.00  47.90 0 B 1
ATOM   2044 C CG1 . VAL . . 36 ? -33.928  5.710 11.638 1.00  52.93 0 B 1
ATOM   2045 C CG2 . VAL . . 36 ? -34.499  3.955  9.918 1.00  42.34 0 B 1
ATOM   2046 N N   . LYS . . 37 ? -37.076  6.985  8.905 1.00  41.55 0 B 1
ATOM   2047 C CA  . LYS . . 37 ? -37.583  7.320  7.586 1.00  43.31 0 B 1
ATOM   2048 C C   . LYS . . 37 ? -36.447  8.008  6.849 1.00  44.23 0 B 1
ATOM   2049 O O   . LYS . . 37 ? -36.046  9.119  7.214 1.00  43.56 0 B 1
ATOM   2050 C CB  . LYS . . 37 ? -38.821  8.217  7.677 1.00  40.49 0 B 1
ATOM   2051 C CG  . LYS . . 37 ? -39.520  8.447  6.361 1.00  41.83 0 B 1
ATOM   2052 C CD  . LYS . . 37 ? -40.515  9.570  6.485 1.00  51.73 0 B 1
ATOM   2053 C CE  . LYS . . 37 ? -41.949  9.067  6.319 1.00  61.39 0 B 1
ATOM   2054 N NZ  . LYS . . 37 ? -42.734  9.907  5.351 1.00  56.45 1 B 1
ATOM   2055 N N   . ILE . . 38 ? -35.882  7.321  5.876 1.00  43.30 0 B 1
ATOM   2056 C CA  . ILE . . 38 ? -34.856  7.883  5.009 1.00  42.04 0 B 1
ATOM   2057 C C   . ILE . . 38 ? -35.485  8.309  3.680 1.00  42.69 0 B 1
ATOM   2058 O O   . ILE . . 38 ? -36.528  7.786  3.259 1.00  41.07 0 B 1
ATOM   2059 C CB  . ILE . . 38 ? -33.716  6.866  4.817 1.00  48.50 0 B 1
ATOM   2060 C CG1 . ILE . . 38 ? -34.195  5.646  4.031 1.00  37.71 0 B 1
ATOM   2061 C CG2 . ILE . . 38 ? -33.193  6.426  6.183 1.00  46.45 0 B 1
ATOM   2062 C CD1 . ILE . . 38 ? -33.194  4.515  4.006 1.00  36.31 0 B 1
ATOM   2063 N N   . SER . . 39 ? -34.857  9.277  3.008 1.00  40.36 0 B 1
ATOM   2064 C CA  . SER . . 39 ? -35.453  9.917  1.843 1.00  31.84 0 B 1
ATOM   2065 C C   . SER . . 39 ? -34.575  9.749  0.611 1.00  49.22 0 B 1
ATOM   2066 O O   . SER . . 39 ? -33.391  9.413  0.703 1.00  50.10 0 B 1
ATOM   2067 C CB  . SER . . 39 ? -35.703 11.407  2.101 1.00  36.63 0 B 1
ATOM   2068 O OG  . SER . . 39 ? -34.482 12.079  2.361 1.00  48.31 0 B 1
ATOM   2069 N N   . CYS . . 40 ? -35.177 10.038 -0.554 1.00  49.31 0 B 1
ATOM   2070 C CA  . CYS . . 40 ? -34.536  9.869 -1.862 1.00  43.25 0 B 1
ATOM   2071 C C   . CYS . . 40 ? -35.084 10.978 -2.764 1.00  42.58 0 B 1
ATOM   2072 O O   . CYS . . 40 ? -36.244 10.912 -3.177 1.00  45.90 0 B 1
ATOM   2073 C CB  . CYS . . 40 ? -34.810  8.479 -2.429 1.00  45.43 0 B 1
ATOM   2074 S SG  . CYS . . 40 ? -34.109  8.139 -4.093 1.00  44.68 0 B 1
ATOM   2075 N N   . LYS . . 41 ? -34.263 12.003 -3.026 1.00  41.55 0 B 1
ATOM   2076 C CA  . LYS . . 41 ? -34.653 13.184 -3.791 1.00  40.42 0 B 1
ATOM   2077 C C   . LYS . . 41 ? -34.187 13.048 -5.238 1.00  43.01 0 B 1
ATOM   2078 O O   . LYS . . 41 ? -32.987 13.128 -5.509 1.00  46.29 0 B 1
ATOM   2079 C CB  . LYS . . 41 ? -34.036 14.440 -3.169 1.00  41.71 0 B 1
ATOM   2080 C CG  . LYS . . 41 ? -34.949 15.687 -3.144 1.00  54.11 0 B 1
ATOM   2081 C CD  . LYS . . 41 ? -34.968 16.449 -4.487 1.00  63.90 0 B 1
ATOM   2082 C CE  . LYS . . 41 ? -35.251 17.964 -4.309 1.00  66.28 0 B 1
ATOM   2083 N NZ  . LYS . . 41 ? -36.703 18.341 -4.068 1.00  60.15 1 B 1
ATOM   2084 N N   . VAL . . 42 ? -35.128 12.942 -6.178 1.00  38.84 0 B 1
ATOM   2085 C CA  . VAL . . 42 ? -34.772 12.648 -7.568 1.00  49.96 0 B 1
ATOM   2086 C C   . VAL . . 42 ? -34.813 13.914 -8.410 1.00  47.57 0 B 1
ATOM   2087 O O   . VAL . . 42 ? -35.661 14.794 -8.226 1.00  42.64 0 B 1
ATOM   2088 C CB  . VAL . . 42 ? -35.701 11.584 -8.191 1.00  51.10 0 B 1
ATOM   2089 C CG1 . VAL . . 42 ? -35.984 10.458 -7.199 1.00  32.62 0 B 1
ATOM   2090 C CG2 . VAL . . 42 ? -36.989 12.249 -8.691 1.00  46.05 0 B 1
ATOM   2091 N N   . SER . . 43 ? -33.917 13.979 -9.387 1.00  48.40 0 B 1
ATOM   2092 C CA  . SER . . 43 ? -33.901 15.083 -10.333 1.00  47.36 0 B 1
ATOM   2093 C C   . SER . . 43 ? -33.367 14.578 -11.661 1.00  47.57 0 B 1
ATOM   2094 O O   . SER . . 43 ? -32.585 13.618 -11.707 1.00  45.75 0 B 1
ATOM   2095 C CB  . SER . . 43 ? -33.044 16.248 -9.834 1.00  46.55 0 B 1
ATOM   2096 O OG  . SER . . 43 ? -31.707 15.830 -9.599 1.00  44.74 0 B 1
ATOM   2097 N N   . GLY . . 44 ? -33.823 15.214 -12.742 1.00  41.10 0 B 1
ATOM   2098 C CA  . GLY . . 44 ? -33.348 14.893 -14.071 1.00  39.39 0 B 1
ATOM   2099 C C   . GLY . . 44 ? -34.312 14.095 -14.913 1.00  47.88 0 B 1
ATOM   2100 O O   . GLY . . 44 ? -33.981 13.777 -16.062 1.00  47.61 0 B 1
ATOM   2101 N N   . TYR . . 45 ? -35.471 13.727 -14.369 1.00  46.93 0 B 1
ATOM   2102 C CA  . TYR . . 45 ? -36.544 13.107 -15.140 1.00  51.60 0 B 1
ATOM   2103 C C   . TYR . . 45 ? -37.852 13.383 -14.409 1.00  43.92 0 B 1
ATOM   2104 O O   . TYR . . 45 ? -37.860 13.946 -13.315 1.00  47.20 0 B 1
ATOM   2105 C CB  . TYR . . 45 ? -36.318 11.605 -15.323 1.00  48.66 0 B 1
ATOM   2106 C CG  . TYR . . 45 ? -36.447 10.833 -14.029 1.00  47.11 0 B 1
ATOM   2107 C CD1 . TYR . . 45 ? -35.374 10.725 -13.145 1.00  40.08 0 B 1
ATOM   2108 C CD2 . TYR . . 45 ? -37.650 10.230 -13.682 1.00  42.90 0 B 1
ATOM   2109 C CE1 . TYR . . 45 ? -35.495 10.018 -11.966 1.00  46.06 0 B 1
ATOM   2110 C CE2 . TYR . . 45 ? -37.785  9.532 -12.500 1.00  43.75 0 B 1
ATOM   2111 C CZ  . TYR . . 45 ? -36.707  9.419 -11.645 1.00  47.27 0 B 1
ATOM   2112 O OH  . TYR . . 45 ? -36.840  8.718 -10.467 1.00  46.67 0 B 1
ATOM   2113 N N   . THR . . 46 ? -38.963 13.033 -15.048 1.00  45.21 0 B 1
ATOM   2114 C CA  . THR . . 46 ? -40.271 13.262 -14.450 1.00  40.51 0 B 1
ATOM   2115 C C   . THR . . 46 ? -40.543 12.176 -13.409 1.00  48.62 0 B 1
ATOM   2116 O O   . THR . . 46 ? -40.695 10.996 -13.746 1.00  33.63 0 B 1
ATOM   2117 C CB  . THR . . 46 ? -41.359 13.327 -15.524 1.00  42.48 0 B 1
ATOM   2118 C CG2 . THR . . 46 ? -40.986 14.353 -16.586 1.00  41.76 0 B 1
ATOM   2119 O OG1 . THR . . 46 ? -41.500 12.049 -16.147 1.00  70.38 0 B 1
ATOM   2120 N N   . PHE . . 47 ? -40.653 12.601 -12.146 1.00  49.42 0 B 1
ATOM   2121 C CA  . PHE . . 47 ? -40.693 11.682 -11.011 1.00  41.61 0 B 1
ATOM   2122 C C   . PHE . . 47 ? -41.802 10.643 -11.153 1.00  43.54 0 B 1
ATOM   2123 O O   . PHE . . 47 ? -41.592  9.455 -10.876 1.00  38.48 0 B 1
ATOM   2124 C CB  . PHE . . 47 ? -40.872 12.494 -9.725 1.00  50.58 0 B 1
ATOM   2125 C CG  . PHE . . 47 ? -40.753 11.687 -8.446 1.00  49.10 0 B 1
ATOM   2126 C CD1 . PHE . . 47 ? -39.662 10.867 -8.219 1.00  45.19 0 B 1
ATOM   2127 C CD2 . PHE . . 47 ? -41.733 11.775 -7.465 1.00  45.98 0 B 1
ATOM   2128 C CE1 . PHE . . 47 ? -39.557 10.140 -7.045 1.00  49.84 0 B 1
ATOM   2129 C CE2 . PHE . . 47 ? -41.626 11.066 -6.286 1.00  43.41 0 B 1
ATOM   2130 C CZ  . PHE . . 47 ? -40.544 10.248 -6.070 1.00  46.05 0 B 1
ATOM   2131 N N   . THR . . 48 ? -42.989 11.066 -11.572 1.00  40.16 0 B 1
ATOM   2132 C CA  . THR . . 48 ? -44.152 10.189 -11.590 1.00  37.53 0 B 1
ATOM   2133 C C   . THR . . 48 ? -44.141  9.163 -12.718 1.00  46.62 0 B 1
ATOM   2134 O O   . THR . . 48 ? -45.050  8.326 -12.748 1.00  49.96 0 B 1
ATOM   2135 C CB  . THR . . 48 ? -45.418 11.046 -11.687 1.00  40.07 0 B 1
ATOM   2136 C CG2 . THR . . 48 ? -45.813 11.575 -10.310 1.00  46.13 0 B 1
ATOM   2137 O OG1 . THR . . 48 ? -45.154 12.173 -12.530 1.00  50.57 0 B 1
ATOM   2138 N N   . ASP . . 49 ? -43.155  9.172 -13.623 1.00  41.09 0 B 1
ATOM   2139 C CA  . ASP . . 49 ? -43.165  8.247 -14.747 1.00  35.13 0 B 1
ATOM   2140 C C   . ASP . . 49 ? -42.590  6.877 -14.423 1.00  43.43 0 B 1
ATOM   2141 O O   . ASP . . 49 ? -42.776  5.946 -15.215 1.00  41.56 0 B 1
ATOM   2142 C CB  . ASP . . 49 ? -42.328  8.817 -15.901 1.00  44.71 0 B 1
ATOM   2143 C CG  . ASP . . 49 ? -43.082  9.823 -16.753 1.00  57.17 0 B 1
ATOM   2144 O OD1 . ASP . . 49 ? -44.288 10.088 -16.510 1.00  49.38 0 B 1
ATOM   2145 O OD2 . ASP . . 49 ? -42.434 10.356 -17.680 1.00  57.88 -1 B 1
ATOM   2146 N N   . HIS . . 50 ? -41.932  6.704 -13.276 1.00  43.62 0 B 1
ATOM   2147 C CA  . HIS . . 50 ? -41.201  5.464 -13.021 1.00  46.61 0 B 1
ATOM   2148 C C   . HIS . . 50 ? -41.236  5.142 -11.538 1.00  40.00 0 B 1
ATOM   2149 O O   . HIS . . 50 ? -41.258  6.047 -10.695 1.00  37.42 0 B 1
ATOM   2150 C CB  . HIS . . 50 ? -39.729  5.547 -13.465 1.00  35.01 0 B 1
ATOM   2151 C CG  . HIS . . 50 ? -39.538  6.049 -14.856 1.00  32.87 0 B 1
ATOM   2152 C CD2 . HIS . . 50 ? -39.422  7.306 -15.335 1.00  43.98 0 B 1
ATOM   2153 N ND1 . HIS . . 50 ? -39.464  5.214 -15.949 1.00  38.93 0 B 1
ATOM   2154 C CE1 . HIS . . 50 ? -39.298  5.936 -17.039 1.00  38.00 0 B 1
ATOM   2155 N NE2 . HIS . . 50 ? -39.275  7.209 -16.694 1.00  46.21 0 B 1
ATOM   2156 N N   . THR . . 51 ? -41.133  3.838 -11.234 1.00  35.48 0 B 1
ATOM   2157 C CA  . THR . . 51 ? -41.074  3.397 -9.853 1.00  34.58 0 B 1
ATOM   2158 C C   . THR . . 51 ? -39.729  3.760 -9.250 1.00  37.80 0 B 1
ATOM   2159 O O   . THR . . 51 ? -38.734  3.925 -9.954 1.00  33.61 0 B 1
ATOM   2160 C CB  . THR . . 51 ? -41.226  1.882 -9.746 1.00  40.53 0 B 1
ATOM   2161 C CG2 . THR . . 51 ? -42.638  1.412 -10.086 1.00  38.92 0 B 1
ATOM   2162 O OG1 . THR . . 51 ? -40.280  1.262 -10.628 1.00  39.82 0 B 1
ATOM   2163 N N   . ILE . . 52 ? -39.696  3.801 -7.922 1.00  35.41 0 B 1
ATOM   2164 C CA  . ILE . . 52 ? -38.464  3.918 -7.161 1.00  31.97 0 B 1
ATOM   2165 C C   . ILE . . 52 ? -38.263  2.583 -6.473 1.00  42.49 0 B 1
ATOM   2166 O O   . ILE . . 52 ? -39.140  2.134 -5.714 1.00  35.73 0 B 1
ATOM   2167 C CB  . ILE . . 52 ? -38.529  5.046 -6.121 1.00  39.29 0 B 1
ATOM   2168 C CG1 . ILE . . 52 ? -38.606  6.428 -6.777 1.00  38.57 0 B 1
ATOM   2169 C CG2 . ILE . . 52 ? -37.330  4.942 -5.171 1.00  41.35 0 B 1
ATOM   2170 C CD1 . ILE . . 52 ? -37.317  6.883 -7.451 1.00  41.62 0 B 1
ATOM   2171 N N   . HIS . . 53 ? -37.121  1.943 -6.745 1.00  35.41 0 B 1
ATOM   2172 C CA  . HIS . . 53 ? -36.751  0.709 -6.063 1.00  36.81 0 B 1
ATOM   2173 C C   . HIS . . 53 ? -35.864  1.015 -4.859 1.00  33.36 0 B 1
ATOM   2174 O O   . HIS . . 53 ? -35.068  1.959 -4.870 1.00  33.67 0 B 1
ATOM   2175 C CB  . HIS . . 53 ? -35.992 -0.249 -6.984 1.00  34.16 0 B 1
ATOM   2176 C CG  . HIS . . 53 ? -36.781 -0.750 -8.152 1.00  41.56 0 B 1
ATOM   2177 C CD2 . HIS . . 53 ? -36.890 -0.277 -9.418 1.00  34.50 0 B 1
ATOM   2178 N ND1 . HIS . . 53 ? -37.539 -1.901 -8.105 1.00  37.82 0 B 1
ATOM   2179 C CE1 . HIS . . 53 ? -38.097 -2.104 -9.287 1.00  36.12 0 B 1
ATOM   2180 N NE2 . HIS . . 53 ? -37.720 -1.131 -10.098 1.00  35.86 0 B 1
ATOM   2181 N N   . TRP . . 54 ? -35.983  0.177 -3.836 1.00  32.54 0 B 1
ATOM   2182 C CA  . TRP . . 54 ? -35.175  0.270 -2.628 1.00  37.21 0 B 1
ATOM   2183 C C   . TRP . . 54 ? -34.431 -1.040 -2.407 1.00  37.16 0 B 1
ATOM   2184 O O   . TRP . . 54 ? -35.009 -2.124 -2.547 1.00  33.98 0 B 1
ATOM   2185 C CB  . TRP . . 54 ? -36.037  0.584 -1.407 1.00  29.32 0 B 1
ATOM   2186 C CG  . TRP . . 54 ? -36.624  1.956 -1.453 1.00  36.00 0 B 1
ATOM   2187 C CD1 . TRP . . 54 ? -37.822  2.323 -2.024 1.00  35.26 0 B 1
ATOM   2188 C CD2 . TRP . . 54 ? -36.058  3.152 -0.910 1.00  32.76 0 B 1
ATOM   2189 C CE2 . TRP . . 54 ? -36.976  4.211 -1.177 1.00  39.18 0 B 1
ATOM   2190 C CE3 . TRP . . 54 ? -34.870  3.438 -0.235 1.00  33.42 0 B 1
ATOM   2191 N NE1 . TRP . . 54 ? -38.034  3.677 -1.867 1.00  40.01 0 B 1
ATOM   2192 C CZ2 . TRP . . 54 ? -36.741  5.527 -0.790 1.00  33.41 0 B 1
ATOM   2193 C CZ3 . TRP . . 54 ? -34.636  4.747  0.154 1.00  38.70 0 B 1
ATOM   2194 C CH2 . TRP . . 54 ? -35.575  5.781 -0.127 1.00  42.57 0 B 1
ATOM   2195 N N   . MET . . 55 ? -33.146 -0.926 -2.056 1.00  40.75 0 B 1
ATOM   2196 C CA  . MET . . 55 ? -32.262 -2.066 -1.836 1.00  34.09 0 B 1
ATOM   2197 C C   . MET . . 55 ? -31.531 -1.930 -0.504 1.00  35.80 0 B 1
ATOM   2198 O O   . MET . . 55 ? -31.247 -0.824 -0.031 1.00  36.26 0 B 1
ATOM   2199 C CB  . MET . . 55 ? -31.231 -2.177 -2.959 1.00  34.36 0 B 1
ATOM   2200 C CG  . MET . . 55 ? -31.605 -3.111 -4.072 1.00  30.99 0 B 1
ATOM   2201 S SD  . MET . . 55 ? -32.734 -2.342 -5.248 1.00  38.48 0 B 1
ATOM   2202 C CE  . MET . . 55 ? -32.115 -0.666 -5.366 1.00  30.89 0 B 1
ATOM   2203 N N   . LYS . . 56 ? -31.194 -3.073  0.074 1.00  37.44 0 B 1
ATOM   2204 C CA  . LYS . . 56 ? -30.418 -3.174  1.301 1.00  33.95 0 B 1
ATOM   2205 C C   . LYS . . 56 ? -29.105 -3.875  0.986 1.00  42.95 0 B 1
ATOM   2206 O O   . LYS . . 56 ? -29.089 -4.875  0.258 1.00  41.47 0 B 1
ATOM   2207 C CB  . LYS . . 56 ? -31.198 -3.956  2.357 1.00  33.12 0 B 1
ATOM   2208 C CG  . LYS . . 56 ? -30.462 -4.281  3.639 1.00  45.97 0 B 1
ATOM   2209 C CD  . LYS . . 56 ? -31.348 -5.176  4.541 1.00  44.20 0 B 1
ATOM   2210 C CE  . LYS . . 56 ? -30.797 -5.277  5.961 1.00  44.30 0 B 1
ATOM   2211 N NZ  . LYS . . 56 ? -31.659 -6.121  6.873 1.00  49.10 1 B 1
ATOM   2212 N N   . GLN . . 57 ? -28.000 -3.356  1.520 1.00  46.63 0 B 1
ATOM   2213 C CA  . GLN . . 57 ? -26.699 -3.983  1.295 1.00  51.20 0 B 1
ATOM   2214 C C   . GLN . . 57 ? -25.924 -4.070  2.601 1.00  48.76 0 B 1
ATOM   2215 O O   . GLN . . 57 ? -25.678 -3.052  3.258 1.00  52.17 0 B 1
ATOM   2216 C CB  . GLN . . 57 ? -25.885 -3.205  0.259 1.00  43.05 0 B 1
ATOM   2217 C CG  . GLN . . 57 ? -24.746 -4.015 -0.329 1.00  50.21 0 B 1
ATOM   2218 C CD  . GLN . . 57 ? -23.778 -3.162 -1.115 1.00  57.28 0 B 1
ATOM   2219 N NE2 . GLN . . 57 ? -23.895 -3.193 -2.444 1.00  49.84 0 B 1
ATOM   2220 O OE1 . GLN . . 57 ? -22.940 -2.467 -0.532 1.00  66.80 0 B 1
ATOM   2221 N N   . ARG . . 58 ? -25.575 -5.292  2.988 1.00  54.04 0 B 1
ATOM   2222 C CA  . ARG . . 58 ? -24.628 -5.635  4.038 1.00  53.98 0 B 1
ATOM   2223 C C   . ARG . . 58 ? -23.427 -6.365  3.447 1.00  60.80 0 B 1
ATOM   2224 O O   . ARG . . 58 ? -23.550 -7.016  2.401 1.00  58.97 0 B 1
ATOM   2225 C CB  . ARG . . 58 ? -25.281 -6.488  5.132 1.00  52.14 0 B 1
ATOM   2226 C CG  . ARG . . 58 ? -26.373 -5.737  5.871 1.00  54.23 0 B 1
ATOM   2227 C CD  . ARG . . 58 ? -26.990 -6.577  6.963 1.00  59.26 0 B 1
ATOM   2228 N NE  . ARG . . 58 ? -27.898 -7.576  6.413 1.00  73.50 0 B 1
ATOM   2229 C CZ  . ARG . . 58 ? -28.322 -8.643  7.079 1.00  89.88 0 B 1
ATOM   2230 N NH1 . ARG . . 58 ? -27.937 -8.877  8.328 1.00  80.50 1 B 1
ATOM   2231 N NH2 . ARG . . 58 ? -29.143 -9.502  6.477 1.00  78.44 0 B 1
ATOM   2232 N N   . PRO . . 59 ? -22.236 -6.204  4.031 1.00  64.69 0 B 1
ATOM   2233 C CA  . PRO . . 59 ? -21.064 -6.890  3.464 1.00  62.87 0 B 1
ATOM   2234 C C   . PRO . . 59 ? -21.274 -8.393  3.359 1.00  70.25 0 B 1
ATOM   2235 O O   . PRO . . 59 ? -20.889 -9.013  2.358 1.00  63.65 0 B 1
ATOM   2236 C CB  . PRO . . 59 ? -19.942 -6.540  4.452 1.00  59.81 0 B 1
ATOM   2237 C CG  . PRO . . 59 ? -20.445 -5.418  5.268 1.00  61.68 0 B 1
ATOM   2238 C CD  . PRO . . 59 ? -21.931 -5.606  5.339 1.00  70.67 0 B 1
ATOM   2239 N N   . GLU . . 60 ? -21.872 -9.006  4.386 1.00  76.91 0 B 1
ATOM   2240 C CA  . GLU . . 60 ? -21.941 -10.461  4.428 1.00  75.79 0 B 1
ATOM   2241 C C   . GLU . . 60 ? -23.070 -10.995  3.546 1.00  72.95 0 B 1
ATOM   2242 O O   . GLU . . 60 ? -22.844 -11.886  2.716 1.00  64.39 0 B 1
ATOM   2243 C CB  . GLU . . 60 ? -22.128 -10.937  5.874 1.00  72.77 0 B 1
ATOM   2244 C CG  . GLU . . 60 ? -21.687 -12.390  6.111 1.00  89.52 0 B 1
ATOM   2245 C CD  . GLU . . 60 ? -22.661 -13.199  6.971 1.00 102.54 0 B 1
ATOM   2246 O OE1 . GLU . . 60 ? -23.134 -12.659  8.002 1.00  95.82 0 B 1
ATOM   2247 O OE2 . GLU . . 60 ? -22.948 -14.372  6.611 1.00  90.19 -1 B 1
ATOM   2248 N N   . GLN . . 61 ? -24.272 -10.422  3.676 1.00  76.98 0 B 1
ATOM   2249 C CA  . GLN . . 61 ? -25.471 -10.836  2.949 1.00  72.37 0 B 1
ATOM   2250 C C   . GLN . . 61 ? -25.617 -10.250  1.542 1.00  70.92 0 B 1
ATOM   2251 O O   . GLN . . 61 ? -26.541 -10.654  0.826 1.00  66.74 0 B 1
ATOM   2252 C CB  . GLN . . 61 ? -26.703 -10.506  3.803 1.00  74.43 0 B 1
ATOM   2253 C CG  . GLN . . 61 ? -26.831 -11.450  4.991 1.00  84.58 0 B 1
ATOM   2254 C CD  . GLN . . 61 ? -26.102 -10.936  6.242 1.00  89.54 0 B 1
ATOM   2255 N NE2 . GLN . . 61 ? -26.612 -11.305  7.426 1.00  77.97 0 B 1
ATOM   2256 O OE1 . GLN . . 61 ? -25.069 -10.256  6.141 1.00  82.87 0 B 1
ATOM   2257 N N   . GLY . . 62 ? -24.759 -9.311  1.129 1.00  60.09 0 B 1
ATOM   2258 C CA  . GLY . . 62 ? -24.875 -8.705 -0.197 1.00  65.47 0 B 1
ATOM   2259 C C   . GLY . . 62 ? -26.057 -7.763 -0.424 1.00  56.55 0 B 1
ATOM   2260 O O   . GLY . . 62 ? -26.513 -7.039  0.478 1.00  40.85 0 B 1
ATOM   2261 N N   . LEU . . 63 ? -26.561 -7.770 -1.665 1.00  43.92 0 B 1
ATOM   2262 C CA  . LEU . . 63 ? -27.675 -6.908 -2.049 1.00  43.80 0 B 1
ATOM   2263 C C   . LEU . . 63 ? -29.010 -7.638 -2.004 1.00  40.98 0 B 1
ATOM   2264 O O   . LEU . . 63 ? -29.129 -8.760 -2.510 1.00  40.50 0 B 1
ATOM   2265 C CB  . LEU . . 63 ? -27.456 -6.334 -3.442 1.00  38.74 0 B 1
ATOM   2266 C CG  . LEU . . 63 ? -26.598 -5.060 -3.515 1.00  41.34 0 B 1
ATOM   2267 C CD1 . LEU . . 63 ? -26.221 -4.823 -4.965 1.00  35.74 0 B 1
ATOM   2268 C CD2 . LEU . . 63 ? -27.285 -3.813 -2.903 1.00  30.74 0 B 1
ATOM   2269 N N   . GLU . . 64 ? -30.013 -6.975 -1.426 1.00  37.10 0 B 1
ATOM   2270 C CA  . GLU . . 64 ? -31.378 -7.481 -1.357 1.00  44.85 0 B 1
ATOM   2271 C C   . GLU . . 64 ? -32.352 -6.424 -1.869 1.00  42.72 0 B 1
ATOM   2272 O O   . GLU . . 64 ? -32.130 -5.217 -1.716 1.00  44.53 0 B 1
ATOM   2273 C CB  . GLU . . 64 ? -31.778 -7.847  0.052 1.00  33.10 0 B 1
ATOM   2274 C CG  . GLU . . 64 ? -31.142 -9.089  0.619 1.00  38.94 0 B 1
ATOM   2275 C CD  . GLU . . 64 ? -31.449 -9.257  2.109 1.00  52.49 0 B 1
ATOM   2276 O OE1 . GLU . . 64 ? -31.037 -8.394  2.919 1.00  54.79 0 B 1
ATOM   2277 O OE2 . GLU . . 64 ? -32.149 -10.232  2.456 1.00  49.57 -1 B 1
ATOM   2278 N N   . TRP . . 65 ? -33.436 -6.877 -2.481 1.00  36.32 0 B 1
ATOM   2279 C CA  . TRP . . 65 ? -34.456 -5.978 -2.994 1.00  29.34 0 B 1
ATOM   2280 C C   . TRP . . 65 ? -35.578 -5.899 -1.979 1.00  35.67 0 B 1
ATOM   2281 O O   . TRP . . 65 ? -36.168 -6.932 -1.635 1.00  35.21 0 B 1
ATOM   2282 C CB  . TRP . . 65 ? -34.984 -6.459 -4.342 1.00  34.75 0 B 1
ATOM   2283 C CG  . TRP . . 65 ? -36.080 -5.603 -4.901 1.00  36.30 0 B 1
ATOM   2284 C CD1 . TRP . . 65 ? -35.955 -4.348 -5.418 1.00  34.28 0 B 1
ATOM   2285 C CD2 . TRP . . 65 ? -37.465 -5.946 -5.001 1.00  38.47 0 B 1
ATOM   2286 C CE2 . TRP . . 65 ? -38.122 -4.851 -5.607 1.00  37.40 0 B 1
ATOM   2287 C CE3 . TRP . . 65 ? -38.214 -7.079 -4.645 1.00  37.14 0 B 1
ATOM   2288 N NE1 . TRP . . 65 ? -37.179 -3.887 -5.837 1.00  38.09 0 B 1
ATOM   2289 C CZ2 . TRP . . 65 ? -39.497 -4.846 -5.855 1.00  35.54 0 B 1
ATOM   2290 C CZ3 . TRP . . 65 ? -39.573 -7.074 -4.887 1.00  35.08 0 B 1
ATOM   2291 C CH2 . TRP . . 65 ? -40.202 -5.963 -5.488 1.00  37.37 0 B 1
ATOM   2292 N N   . ILE . . 66 ? -35.874 -4.681 -1.510 1.00  31.38 0 B 1
ATOM   2293 C CA  . ILE . . 66 ? -36.943 -4.492 -0.532 1.00  35.99 0 B 1
ATOM   2294 C C   . ILE . . 66 ? -38.303 -4.404 -1.227 1.00  43.93 0 B 1
ATOM   2295 O O   . ILE . . 66 ? -39.280 -5.040 -0.800 1.00  39.97 0 B 1
ATOM   2296 C CB  . ILE . . 66 ? -36.669 -3.234  0.311 1.00  38.10 0 B 1
ATOM   2297 C CG1 . ILE . . 66 ? -35.372 -3.387  1.124 1.00  35.15 0 B 1
ATOM   2298 C CG2 . ILE . . 66 ? -37.889 -2.899  1.181 1.00  31.56 0 B 1
ATOM   2299 C CD1 . ILE . . 66 ? -34.725 -2.047  1.486 1.00  29.57 0 B 1
ATOM   2300 N N   . GLY . . 67 ? -38.375 -3.637 -2.304 1.00  31.82 0 B 1
ATOM   2301 C CA  . GLY . . 67 ? -39.614 -3.425 -3.019 1.00  36.09 0 B 1
ATOM   2302 C C   . GLY . . 67 ? -39.511 -2.153 -3.829 1.00  40.71 0 B 1
ATOM   2303 O O   . GLY . . 67 ? -38.471 -1.499 -3.867 1.00  41.36 0 B 1
ATOM   2304 N N   . TYR . . 68 ? -40.618 -1.812 -4.489 1.00  42.95 0 B 1
ATOM   2305 C CA  . TYR . . 68 ? -40.682 -0.560 -5.230 1.00  38.26 0 B 1
ATOM   2306 C C   . TYR . . 68 ? -41.950  0.186 -4.850 1.00  42.14 0 B 1
ATOM   2307 O O   . TYR . . 68 ? -42.891 -0.378 -4.286 1.00  43.44 0 B 1
ATOM   2308 C CB  . TYR . . 68 ? -40.586 -0.762 -6.766 1.00  30.85 0 B 1
ATOM   2309 C CG  . TYR . . 68 ? -41.770 -1.405 -7.459 1.00  37.65 0 B 1
ATOM   2310 C CD1 . TYR . . 68 ? -43.050 -0.858 -7.376 1.00  48.56 0 B 1
ATOM   2311 C CD2 . TYR . . 68 ? -41.601 -2.522 -8.255 1.00  35.90 0 B 1
ATOM   2312 C CE1 . TYR . . 68 ? -44.136 -1.429 -8.033 1.00  30.90 0 B 1
ATOM   2313 C CE2 . TYR . . 68 ? -42.673 -3.097 -8.911 1.00  35.06 0 B 1
ATOM   2314 C CZ  . TYR . . 68 ? -43.939 -2.543 -8.789 1.00  43.12 0 B 1
ATOM   2315 O OH  . TYR . . 68 ? -45.008 -3.107 -9.446 1.00  51.36 0 B 1
ATOM   2316 N N   . ASN . . 69 ? -41.934  1.480 -5.138 1.00  44.29 0 B 1
ATOM   2317 C CA  . ASN . . 69 ? -43.045  2.389 -4.910 1.00  33.51 0 B 1
ATOM   2318 C C   . ASN . . 69 ? -43.252  3.141 -6.218 1.00  37.32 0 B 1
ATOM   2319 O O   . ASN . . 69 ? -42.274  3.562 -6.842 1.00  41.27 0 B 1
ATOM   2320 C CB  . ASN . . 69 ? -42.715  3.327 -3.733 1.00  37.52 0 B 1
ATOM   2321 C CG  . ASN . . 69 ? -43.855  4.245 -3.357 1.00  45.03 0 B 1
ATOM   2322 N ND2 . ASN . . 69 ? -45.080  3.779 -3.562 1.00  50.21 0 B 1
ATOM   2323 O OD1 . ASN . . 69 ? -43.639  5.376 -2.909 1.00  47.15 0 B 1
ATOM   2324 N N   . TYR . . 70 ? -44.509  3.251 -6.675 1.00  38.53 0 B 1
ATOM   2325 C CA  . TYR . . 70 ? -44.795  3.987 -7.900 1.00  38.87 0 B 1
ATOM   2326 C C   . TYR . . 70 ? -45.363  5.362 -7.574 1.00  36.45 0 B 1
ATOM   2327 O O   . TYR . . 70 ? -46.554  5.469 -7.255 1.00  37.48 0 B 1
ATOM   2328 C CB  . TYR . . 70 ? -45.771  3.202 -8.774 1.00  43.87 0 B 1
ATOM   2329 C CG  . TYR . . 70 ? -45.924  3.698 -10.207 1.00  45.34 0 B 1
ATOM   2330 C CD1 . TYR . . 70 ? -44.875  4.350 -10.868 1.00  37.76 0 B 1
ATOM   2331 C CD2 . TYR . . 70 ? -47.124  3.478 -10.908 1.00  37.60 0 B 1
ATOM   2332 C CE1 . TYR . . 70 ? -45.030  4.793 -12.199 1.00  42.65 0 B 1
ATOM   2333 C CE2 . TYR . . 70 ? -47.295  3.909 -12.217 1.00  39.98 0 B 1
ATOM   2334 C CZ  . TYR . . 70 ? -46.246  4.562 -12.874 1.00  53.37 0 B 1
ATOM   2335 O OH  . TYR . . 70 ? -46.426  4.989 -14.191 1.00  42.12 0 B 1
ATOM   2336 N N   . PRO . . 71 ? -44.598  6.438 -7.738 1.00  41.09 0 B 1
ATOM   2337 C CA  . PRO . . 71 ? -45.077  7.744 -7.264 1.00  35.77 0 B 1
ATOM   2338 C C   . PRO . . 71 ? -46.357  8.208 -7.939 1.00  40.86 0 B 1
ATOM   2339 O O   . PRO . . 71 ? -47.135  8.940 -7.316 1.00  47.79 0 B 1
ATOM   2340 C CB  . PRO . . 71 ? -43.900  8.681 -7.566 1.00  36.73 0 B 1
ATOM   2341 C CG  . PRO . . 71 ? -42.686  7.756 -7.609 1.00  36.76 0 B 1
ATOM   2342 C CD  . PRO . . 71 ? -43.208  6.498 -8.240 1.00  39.91 0 B 1
ATOM   2343 N N   . ARG . . 72 ? -46.587  7.856 -9.205 1.00  46.90 0 B 1
ATOM   2344 C CA  . ARG . . 72 ? -47.740  8.413 -9.916 1.00  46.60 0 B 1
ATOM   2345 C C   . ARG . . 72 ? -49.059  8.093 -9.215 1.00  48.26 0 B 1
ATOM   2346 O O   . ARG . . 72 ? -49.937  8.958 -9.105 1.00  44.00 0 B 1
ATOM   2347 C CB  . ARG . . 72 ? -47.789  7.895 -11.351 1.00  45.73 0 B 1
ATOM   2348 C CG  . ARG . . 72 ? -49.208  7.836 -11.885 1.00  50.66 0 B 1
ATOM   2349 C CD  . ARG . . 72 ? -49.329  7.238 -13.261 1.00  52.71 0 B 1
ATOM   2350 N NE  . ARG . . 72 ? -48.230  7.634 -14.130 1.00  74.76 0 B 1
ATOM   2351 C CZ  . ARG . . 72 ? -48.303  7.657 -15.452 1.00  75.73 0 B 1
ATOM   2352 N NH1 . ARG . . 72 ? -49.422  7.322 -16.088 1.00  64.69 1 B 1
ATOM   2353 N NH2 . ARG . . 72 ? -47.231  8.021 -16.154 1.00  62.82 0 B 1
ATOM   2354 N N   . ASP . . 73 ? -49.240  6.838 -8.790 1.00  48.77 0 B 1
ATOM   2355 C CA  . ASP . . 73 ? -50.462  6.380 -8.131 1.00  43.40 0 B 1
ATOM   2356 C C   . ASP . . 73 ? -50.245  5.955 -6.684 1.00  38.49 0 B 1
ATOM   2357 O O   . ASP . . 73 ? -51.212  5.594 -6.012 1.00  40.52 0 B 1
ATOM   2358 C CB  . ASP . . 73 ? -51.105  5.234 -8.930 1.00  37.19 0 B 1
ATOM   2359 C CG  . ASP . . 73 ? -50.302  3.959 -8.876 1.00  44.37 0 B 1
ATOM   2360 O OD1 . ASP . . 73 ? -49.108  4.019 -8.531 1.00  49.78 0 B 1
ATOM   2361 O OD2 . ASP . . 73 ? -50.840  2.896 -9.241 1.00  47.02 -1 B 1
ATOM   2362 N N   . GLY . . 74 ? -49.004  5.909 -6.214 1.00  42.19 0 B 1
ATOM   2363 C CA  . GLY . . 74 ? -48.740  5.561 -4.840 1.00  30.51 0 B 1
ATOM   2364 C C   . GLY . . 74 ? -48.730  4.081 -4.564 1.00  33.92 0 B 1
ATOM   2365 O O   . GLY . . 74 ? -48.689  3.690 -3.398 1.00  41.68 0 B 1
ATOM   2366 N N   . SER . . 75 ? -48.809  3.242 -5.589 1.00  38.12 0 B 1
ATOM   2367 C CA  . SER . . 75 ? -48.787  1.800 -5.380 1.00  37.14 0 B 1
ATOM   2368 C C   . SER . . 75 ? -47.404  1.318 -4.907 1.00  38.19 0 B 1
ATOM   2369 O O   . SER . . 75 ? -46.370  1.982 -5.080 1.00  32.78 0 B 1
ATOM   2370 C CB  . SER . . 75 ? -49.228  1.066 -6.648 1.00  29.53 0 B 1
ATOM   2371 O OG  . SER . . 75 ? -48.454  1.445 -7.768 1.00  36.82 0 B 1
ATOM   2372 N N   . THR . . 76 ? -47.405  0.152 -4.267 1.00  35.68 0 B 1
ATOM   2373 C CA  . THR . . 76 ? -46.186 -0.460 -3.766 1.00  40.16 0 B 1
ATOM   2374 C C   . THR . . 76 ? -46.172 -1.941 -4.101 1.00  44.34 0 B 1
ATOM   2375 O O   . THR . . 76 ? -47.226 -2.572 -4.245 1.00  39.93 0 B 1
ATOM   2376 C CB  . THR . . 76 ? -46.049 -0.310 -2.236 1.00  32.61 0 B 1
ATOM   2377 C CG2 . THR . . 76 ? -45.787  1.123 -1.867 1.00  26.87 0 B 1
ATOM   2378 O OG1 . THR . . 76 ? -47.268 -0.726 -1.607 1.00  33.75 0 B 1
ATOM   2379 N N   . LYS . . 77 ? -44.961 -2.478 -4.269 1.00  39.37 0 B 1
ATOM   2380 C CA  . LYS . . 77 ? -44.745 -3.918 -4.313 1.00  40.64 0 B 1
ATOM   2381 C C   . LYS . . 77 ? -43.571 -4.267 -3.407 1.00  39.16 0 B 1
ATOM   2382 O O   . LYS . . 77 ? -42.465 -3.745 -3.589 1.00  36.17 0 B 1
ATOM   2383 C CB  . LYS . . 77 ? -44.479 -4.399 -5.746 1.00  41.20 0 B 1
ATOM   2384 C CG  . LYS . . 77 ? -44.469 -5.914 -5.855 1.00  44.68 0 B 1
ATOM   2385 C CD  . LYS . . 77 ? -44.057 -6.378 -7.238 1.00  40.05 0 B 1
ATOM   2386 C CE  . LYS . . 77 ? -44.285 -7.879 -7.395 1.00  46.28 0 B 1
ATOM   2387 N NZ  . LYS . . 77 ? -45.733 -8.251 -7.368 1.00  51.58 1 B 1
ATOM   2388 N N   . TYR . . 78 ? -43.793 -5.186 -2.474 1.00  41.45 0 B 1
ATOM   2389 C CA  . TYR . . 78 ? -42.784 -5.535 -1.487 1.00  39.20 0 B 1
ATOM   2390 C C   . TYR . . 78 ? -42.307 -6.958 -1.705 1.00  39.23 0 B 1
ATOM   2391 O O   . TYR . . 78 ? -43.088 -7.845 -2.061 1.00  46.38 0 B 1
ATOM   2392 C CB  . TYR . . 78 ? -43.322 -5.423 -0.053 1.00  35.29 0 B 1
ATOM   2393 C CG  . TYR . . 78 ? -43.667 -4.032  0.403 1.00  33.77 0 B 1
ATOM   2394 C CD1 . TYR . . 78 ? -42.705 -3.210  0.979 1.00  31.32 0 B 1
ATOM   2395 C CD2 . TYR . . 78 ? -44.961 -3.539  0.259 1.00  35.12 0 B 1
ATOM   2396 C CE1 . TYR . . 78 ? -43.017 -1.932  1.389 1.00  34.26 0 B 1
ATOM   2397 C CE2 . TYR . . 78 ? -45.296 -2.269  0.679 1.00  35.02 0 B 1
ATOM   2398 C CZ  . TYR . . 78 ? -44.322 -1.463  1.239 1.00  37.94 0 B 1
ATOM   2399 O OH  . TYR . . 78 ? -44.656 -0.186  1.653 1.00  44.25 0 B 1
ATOM   2400 N N   . ASN . . 79 ? -41.027 -7.171 -1.424 1.00  35.91 0 B 1
ATOM   2401 C CA  . ASN . . 79 ? -40.514 -8.517 -1.231 1.00  41.38 0 B 1
ATOM   2402 C C   . ASN . . 79 ? -41.073 -9.058  0.080 1.00  41.55 0 B 1
ATOM   2403 O O   . ASN . . 79 ? -41.072 -8.369  1.104 1.00  39.92 0 B 1
ATOM   2404 C CB  . ASN . . 79 ? -38.976 -8.496 -1.230 1.00  35.30 0 B 1
ATOM   2405 C CG  . ASN . . 79 ? -38.346 -9.839 -0.863 1.00  41.25 0 B 1
ATOM   2406 N ND2 . ASN . . 79 ? -37.042 -9.934 -1.075 1.00  34.44 0 B 1
ATOM   2407 O OD1 . ASN . . 79 ? -39.017 -10.787 -0.437 1.00  47.80 0 B 1
ATOM   2408 N N   . GLU . . 80 ? -41.621 -10.264  0.027 1.00  41.78 0 B 1
ATOM   2409 C CA  . GLU . . 80 ? -42.239 -10.830  1.213 1.00  44.77 0 B 1
ATOM   2410 C C   . GLU . . 80 ? -41.323 -10.736  2.430 1.00  49.17 0 B 1
ATOM   2411 O O   . GLU . . 80 ? -41.803 -10.517  3.547 1.00  52.36 0 B 1
ATOM   2412 C CB  . GLU . . 80 ? -42.651 -12.280  0.934 1.00  54.45 0 B 1
ATOM   2413 C CG  . GLU . . 80 ? -43.733 -12.816  1.872 1.00  78.52 0 B 1
ATOM   2414 C CD  . GLU . . 80 ? -45.059 -12.063  1.759 1.00  89.11 0 B 1
ATOM   2415 O OE1 . GLU . . 80 ? -45.291 -11.375  0.735 1.00  84.52 0 B 1
ATOM   2416 O OE2 . GLU . . 80 ? -45.863 -12.156  2.713 1.00  84.68 -1 B 1
ATOM   2417 N N   . LYS . . 81 ? -40.002 -10.849  2.237 1.00  47.00 0 B 1
ATOM   2418 C CA  . LYS . . 81 ? -39.088 -10.829  3.384 1.00  44.15 0 B 1
ATOM   2419 C C   . LYS . . 81 ? -39.121 -9.497  4.122 1.00  46.27 0 B 1
ATOM   2420 O O   . LYS . . 81 ? -38.850 -9.456  5.327 1.00  52.06 0 B 1
ATOM   2421 C CB  . LYS . . 81 ? -37.649 -11.128  2.949 1.00  45.49 0 B 1
ATOM   2422 C CG  . LYS . . 81 ? -37.409 -12.506  2.355 1.00  50.87 0 B 1
ATOM   2423 C CD  . LYS . . 81 ? -35.915 -12.828  2.308 1.00  60.08 0 B 1
ATOM   2424 C CE  . LYS . . 81 ? -35.657 -14.207  1.685 1.00  70.15 0 B 1
ATOM   2425 N NZ  . LYS . . 81 ? -34.244 -14.358  1.207 1.00  64.91 1 B 1
ATOM   2426 N N   . PHE . . 82 ? -39.421 -8.399  3.418 1.00  50.91 0 B 1
ATOM   2427 C CA  . PHE . . 82 ? -39.406 -7.056  3.983 1.00  47.08 0 B 1
ATOM   2428 C C   . PHE . . 82 ? -40.800 -6.484  4.238 1.00  51.68 0 B 1
ATOM   2429 O O   . PHE . . 82 ? -40.923 -5.322  4.649 1.00  43.48 0 B 1
ATOM   2430 C CB  . PHE . . 82 ? -38.606 -6.134  3.068 1.00  35.59 0 B 1
ATOM   2431 C CG  . PHE . . 82 ? -37.147 -6.477  3.025 1.00  45.89 0 B 1
ATOM   2432 C CD1 . PHE . . 82 ? -36.272 -5.940  3.961 1.00  36.71 0 B 1
ATOM   2433 C CD2 . PHE . . 82 ? -36.654 -7.371  2.073 1.00  41.27 0 B 1
ATOM   2434 C CE1 . PHE . . 82 ? -34.933 -6.267  3.948 1.00  35.90 0 B 1
ATOM   2435 C CE2 . PHE . . 82 ? -35.316 -7.705  2.046 1.00  36.13 0 B 1
ATOM   2436 C CZ  . PHE . . 82 ? -34.446 -7.144  2.983 1.00  48.51 0 B 1
ATOM   2437 N N   . LYS . . 83 ? -41.851 -7.265  4.017 1.00  50.39 0 B 1
ATOM   2438 C CA  . LYS . . 83 ? -43.192 -6.783  4.314 1.00  61.28 0 B 1
ATOM   2439 C C   . LYS . . 83 ? -43.317 -6.508  5.804 1.00  53.22 0 B 1
ATOM   2440 O O   . LYS . . 83 ? -42.870 -7.304  6.629 1.00  53.32 0 B 1
ATOM   2441 C CB  . LYS . . 83 ? -44.232 -7.817  3.868 1.00  63.46 0 B 1
ATOM   2442 C CG  . LYS . . 83 ? -45.572 -7.234  3.415 1.00  68.08 0 B 1
ATOM   2443 C CD  . LYS . . 83 ? -46.276 -8.143  2.405 1.00  75.15 0 B 1
ATOM   2444 C CE  . LYS . . 83 ? -45.710 -7.954  0.996 1.00  74.79 0 B 1
ATOM   2445 N NZ  . LYS . . 83 ? -45.816 -9.184  0.138 1.00  72.64 1 B 1
ATOM   2446 N N   . GLY . . 84 ? -43.872 -5.346  6.148 1.00  51.42 0 B 1
ATOM   2447 C CA  . GLY . . 84 ? -44.002 -4.931  7.522 1.00  46.19 0 B 1
ATOM   2448 C C   . GLY . . 84 ? -42.769 -4.247  8.084 1.00  53.60 0 B 1
ATOM   2449 O O   . GLY . . 84 ? -42.900 -3.298  8.867 1.00  47.83 0 B 1
ATOM   2450 N N   . LYS . . 85 ? -41.575 -4.648  7.634 1.00  44.53 0 B 1
ATOM   2451 C CA  . LYS . . 85 ? -40.350 -3.994  8.081 1.00  45.98 0 B 1
ATOM   2452 C C   . LYS . . 85 ? -40.158 -2.631  7.401 1.00  54.05 0 B 1
ATOM   2453 O O   . LYS . . 85 ? -39.696 -1.671  8.038 1.00  46.65 0 B 1
ATOM   2454 C CB  . LYS . . 85 ? -39.158 -4.932  7.825 1.00  38.87 0 B 1
ATOM   2455 C CG  . LYS . . 85 ? -37.762 -4.269  7.832 1.00  44.73 0 B 1
ATOM   2456 C CD  . LYS . . 85 ? -37.349 -3.815  9.246 1.00  53.66 0 B 1
ATOM   2457 C CE  . LYS . . 85 ? -37.291 -4.977 10.240 1.00  40.49 0 B 1
ATOM   2458 N NZ  . LYS . . 85 ? -37.138 -4.477 11.638 1.00  41.72 1 B 1
ATOM   2459 N N   . ALA . . 86 ? -40.543 -2.515  6.129 1.00  41.61 0 B 1
ATOM   2460 C CA  . ALA . . 86 ? -40.353 -1.302  5.345 1.00  39.68 0 B 1
ATOM   2461 C C   . ALA . . 86 ? -41.698 -0.748  4.902 1.00  39.63 0 B 1
ATOM   2462 O O   . ALA . . 86 ? -42.627 -1.507  4.610 1.00  46.10 0 B 1
ATOM   2463 C CB  . ALA . . 86 ? -39.477 -1.563  4.114 1.00  31.91 0 B 1
ATOM   2464 N N   . THR . . 87 ? -41.800  0.579  4.855 1.00  39.37 0 B 1
ATOM   2465 C CA  . THR . . 87 ? -42.972  1.261  4.321 1.00  31.69 0 B 1
ATOM   2466 C C   . THR . . 87 ? -42.515  2.302  3.316 1.00  35.00 0 B 1
ATOM   2467 O O   . THR . . 87 ? -41.862  3.281  3.687 1.00  39.12 0 B 1
ATOM   2468 C CB  . THR . . 87 ? -43.772  1.937  5.426 1.00  36.28 0 B 1
ATOM   2469 C CG2 . THR . . 87 ? -44.958  2.680  4.827 1.00  33.73 0 B 1
ATOM   2470 O OG1 . THR . . 87 ? -44.233  0.953  6.351 1.00  37.43 0 B 1
ATOM   2471 N N   . LEU . . 88 ? -42.923  2.143  2.068 1.00  36.73 0 B 1
ATOM   2472 C CA  . LEU . . 88 ? -42.489  3.030  0.998 1.00  38.97 0 B 1
ATOM   2473 C C   . LEU . . 88 ? -43.587  4.037  0.701 1.00  34.69 0 B 1
ATOM   2474 O O   . LEU . . 88 ? -44.755  3.666  0.562 1.00  40.28 0 B 1
ATOM   2475 C CB  . LEU . . 88 ? -42.148  2.238 -0.266 1.00  37.09 0 B 1
ATOM   2476 C CG  . LEU . . 88 ? -41.240  1.034 -0.038 1.00  39.69 0 B 1
ATOM   2477 C CD1 . LEU . . 88 ? -40.953  0.322 -1.385 1.00  33.11 0 B 1
ATOM   2478 C CD2 . LEU . . 88 ? -39.946  1.433  0.671 1.00  29.84 0 B 1
ATOM   2479 N N   . THR . . 89 ? -43.211  5.307  0.643 1.00  37.29 0 B 1
ATOM   2480 C CA  . THR . . 89 ? -44.114  6.389  0.286 1.00  37.41 0 B 1
ATOM   2481 C C   . THR . . 89 ? -43.377  7.323 -0.666 1.00  43.85 0 B 1
ATOM   2482 O O   . THR . . 89 ? -42.158  7.223 -0.853 1.00  38.63 0 B 1
ATOM   2483 C CB  . THR . . 89 ? -44.612  7.160  1.522 1.00  34.65 0 B 1
ATOM   2484 C CG2 . THR . . 89 ? -45.461  6.277  2.404 1.00  26.08 0 B 1
ATOM   2485 O OG1 . THR . . 89 ? -43.490  7.637  2.276 1.00  39.60 0 B 1
ATOM   2486 N N   . ALA . . 90 ? -44.124  8.252 -1.260 1.00  42.26 0 B 1
ATOM   2487 C CA  . ALA . . 90 ? -43.530  9.210 -2.174 1.00  42.02 0 B 1
ATOM   2488 C C   . ALA . . 90 ? -44.264 10.532 -2.034 1.00  37.67 0 B 1
ATOM   2489 O O   . ALA . . 90 ? -45.446 10.562 -1.707 1.00  39.07 0 B 1
ATOM   2490 C CB  . ALA . . 90 ? -43.580  8.701 -3.620 1.00  33.93 0 B 1
ATOM   2491 N N   . ASP . . 91 ? -43.548 11.629 -2.256 1.00  48.93 0 B 1
ATOM   2492 C CA  . ASP . . 91 ? -44.133 12.965 -2.200 1.00  38.60 0 B 1
ATOM   2493 C C   . ASP . . 91 ? -43.964 13.630 -3.555 1.00  44.91 0 B 1
ATOM   2494 O O   . ASP . . 91 ? -42.895 14.175 -3.857 1.00  47.32 0 B 1
ATOM   2495 C CB  . ASP . . 91 ? -43.502 13.790 -1.091 1.00  46.49 0 B 1
ATOM   2496 C CG  . ASP . . 91 ? -44.180 15.132 -0.908 1.00  61.40 0 B 1
ATOM   2497 O OD1 . ASP . . 91 ? -45.193 15.399 -1.603 1.00  58.77 0 B 1
ATOM   2498 O OD2 . ASP . . 91 ? -43.698 15.910 -0.054 1.00  69.13 -1 B 1
ATOM   2499 N N   . LYS . . 92 ? -45.047 13.645 -4.336 1.00  40.83 0 B 1
ATOM   2500 C CA  . LYS . . 92 ? -44.946 14.122 -5.707 1.00  48.35 0 B 1
ATOM   2501 C C   . LYS . . 92 ? -44.492 15.574 -5.783 1.00  45.30 0 B 1
ATOM   2502 O O   . LYS . . 92 ? -43.730 15.930 -6.680 1.00  48.65 0 B 1
ATOM   2503 C CB  . LYS . . 92 ? -46.286 13.958 -6.414 1.00  51.90 0 B 1
ATOM   2504 C CG  . LYS . . 92 ? -46.589 12.530 -6.785 1.00  59.43 0 B 1
ATOM   2505 C CD  . LYS . . 92 ? -47.852 12.434 -7.617 1.00  54.67 0 B 1
ATOM   2506 C CE  . LYS . . 92 ? -49.081 12.530 -6.736 1.00  62.71 0 B 1
ATOM   2507 N NZ  . LYS . . 92 ? -50.234 11.836 -7.370 1.00  68.59 1 B 1
ATOM   2508 N N   . SER . . 93 ? -44.911 16.417 -4.843 1.00  52.19 0 B 1
ATOM   2509 C CA  . SER . . 93 ? -44.587 17.840 -4.940 1.00  51.33 0 B 1
ATOM   2510 C C   . SER . . 93 ? -43.089 18.104 -4.829 1.00  43.56 0 B 1
ATOM   2511 O O   . SER . . 93 ? -42.599 19.102 -5.365 1.00  56.65 0 B 1
ATOM   2512 C CB  . SER . . 93 ? -45.350 18.630 -3.873 1.00  42.41 0 B 1
ATOM   2513 O OG  . SER . . 93 ? -45.193 18.033 -2.594 1.00  67.50 0 B 1
ATOM   2514 N N   . SER . . 94 ? -42.358 17.274 -4.088 1.00  47.03 0 B 1
ATOM   2515 C CA  . SER . . 94 ? -40.925 17.461 -3.886 1.00  50.40 0 B 1
ATOM   2516 C C   . SER . . 94 ? -40.062 16.474 -4.668 1.00  43.77 0 B 1
ATOM   2517 O O   . SER . . 94 ? -38.835 16.510 -4.538 1.00  46.03 0 B 1
ATOM   2518 C CB  . SER . . 94 ? -40.604 17.345 -2.394 1.00  43.92 0 B 1
ATOM   2519 O OG  . SER . . 94 ? -41.267 16.211 -1.874 1.00  46.91 0 B 1
ATOM   2520 N N   . SER . . 95 ? -40.664 15.599 -5.469 1.00  42.64 0 B 1
ATOM   2521 C CA  . SER . . 95 ? -39.924 14.562 -6.185 1.00  42.38 0 B 1
ATOM   2522 C C   . SER . . 95 ? -39.054 13.764 -5.221 1.00  44.50 0 B 1
ATOM   2523 O O   . SER . . 95 ? -37.900 13.442 -5.515 1.00  50.42 0 B 1
ATOM   2524 C CB  . SER . . 95 ? -39.077 15.158 -7.310 1.00  42.58 0 B 1
ATOM   2525 O OG  . SER . . 95 ? -39.882 15.798 -8.269 1.00  45.15 0 B 1
ATOM   2526 N N   . THR . . 96 ? -39.607 13.451 -4.045 1.00  49.94 0 B 1
ATOM   2527 C CA  . THR . . 96 ? -38.882 12.729 -3.008 1.00  39.80 0 B 1
ATOM   2528 C C   . THR . . 96 ? -39.598 11.436 -2.676 1.00  43.29 0 B 1
ATOM   2529 O O   . THR . . 96 ? -40.821 11.428 -2.486 1.00  43.95 0 B 1
ATOM   2530 C CB  . THR . . 96 ? -38.727 13.567 -1.746 1.00  41.67 0 B 1
ATOM   2531 C CG2 . THR . . 96 ? -37.780 12.875 -0.793 1.00  35.65 0 B 1
ATOM   2532 O OG1 . THR . . 96 ? -38.183 14.841 -2.105 1.00  47.40 0 B 1
ATOM   2533 N N   . ALA . . 97 ? -38.825 10.357 -2.595 1.00  44.41 0 B 1
ATOM   2534 C CA  . ALA . . 97 ? -39.288  9.042 -2.179 1.00  46.51 0 B 1
ATOM   2535 C C   . ALA . . 97 ? -38.803  8.748 -0.763 1.00  41.25 0 B 1
ATOM   2536 O O   . ALA . . 97 ? -37.734  9.209 -0.354 1.00  37.37 0 B 1
ATOM   2537 C CB  . ALA . . 97 ? -38.774  7.966 -3.132 1.00  32.60 0 B 1
ATOM   2538 N N   . TYR . . 98 ? -39.604  8.005 -0.001 1.00  36.14 0 B 1
ATOM   2539 C CA  . TYR . . 98 ? -39.262  7.713  1.387 1.00  36.68 0 B 1
ATOM   2540 C C   . TYR . . 98 ? -39.376  6.228  1.667 1.00  35.64 0 B 1
ATOM   2541 O O   . TYR . . 98 ? -40.242  5.545  1.120 1.00  39.49 0 B 1
ATOM   2542 C CB  . TYR . . 98 ? -40.163  8.453  2.364 1.00  28.10 0 B 1
ATOM   2543 C CG  . TYR . . 98 ? -40.117  9.954  2.231 1.00  45.69 0 B 1
ATOM   2544 C CD1 . TYR . . 98 ? -39.194 10.711  2.978 1.00  43.17 0 B 1
ATOM   2545 C CD2 . TYR . . 98 ? -41.006 10.630  1.380 1.00  37.64 0 B 1
ATOM   2546 C CE1 . TYR . . 98 ? -39.150 12.095  2.871 1.00  35.69 0 B 1
ATOM   2547 C CE2 . TYR . . 98 ? -40.962 12.019  1.264 1.00  44.18 0 B 1
ATOM   2548 C CZ  . TYR . . 98 ? -40.036 12.739  2.019 1.00  34.26 0 B 1
ATOM   2549 O OH  . TYR . . 98 ? -39.981 14.107  1.909 1.00  48.25 0 B 1
ATOM   2550 N N   . MET . . 99 ? -38.513  5.737  2.551 1.00  36.69 0 B 1
ATOM   2551 C CA  . MET . . 99 ? -38.686  4.415  3.131 1.00  33.34 0 B 1
ATOM   2552 C C   . MET . . 99 ? -38.559  4.529  4.639 1.00  37.34 0 B 1
ATOM   2553 O O   . MET . . 99 ? -37.565  5.062  5.145 1.00  41.74 0 B 1
ATOM   2554 C CB  . MET . . 99 ? -37.676  3.408  2.590 1.00  36.32 0 B 1
ATOM   2555 C CG  . MET . . 99 ? -37.589  2.151  3.449 1.00  37.20 0 B 1
ATOM   2556 S SD  . MET . . 99 ? -36.543  0.859  2.744 1.00  44.70 0 B 1
ATOM   2557 C CE  . MET . . 99 ? -34.973  1.722  2.784 1.00  43.41 0 B 1
ATOM   2558 N N   . GLN . . 100 ? -39.568  4.041  5.353 1.00  40.62 0 B 1
ATOM   2559 C CA  . GLN . . 100 ? -39.559  4.022  6.809 1.00  42.27 0 B 1
ATOM   2560 C C   . GLN . . 100 ? -39.288  2.597  7.260 1.00  39.81 0 B 1
ATOM   2561 O O   . GLN . . 100 ? -39.959  1.661  6.813 1.00  40.56 0 B 1
ATOM   2562 C CB  . GLN . . 100 ? -40.870  4.538  7.401 1.00  37.96 0 B 1
ATOM   2563 C CG  . GLN . . 100 ? -40.856  4.547  8.926 1.00  50.84 0 B 1
ATOM   2564 C CD  . GLN . . 100 ? -42.063  5.226  9.533 1.00  42.00 0 B 1
ATOM   2565 N NE2 . GLN . . 100 ? -42.396  4.843 10.747 1.00  51.57 0 B 1
ATOM   2566 O OE1 . GLN . . 100 ? -42.683  6.091  8.920 1.00  50.47 0 B 1
ATOM   2567 N N   . LEU . . 101 ? -38.272  2.433  8.097 1.00  41.52 0 B 1
ATOM   2568 C CA  . LEU . . 101 ? -37.957  1.149  8.698 1.00  44.68 0 B 1
ATOM   2569 C C   . LEU . . 101 ? -38.428  1.170 10.140 1.00  50.87 0 B 1
ATOM   2570 O O   . LEU . . 101 ? -38.142  2.121 10.874 1.00  59.17 0 B 1
ATOM   2571 C CB  . LEU . . 101 ? -36.458  0.876  8.636 1.00  42.49 0 B 1
ATOM   2572 C CG  . LEU . . 101 ? -35.807  0.922  7.255 1.00  45.51 0 B 1
ATOM   2573 C CD1 . LEU . . 101 ? -34.290  1.079  7.379 1.00  41.79 0 B 1
ATOM   2574 C CD2 . LEU . . 101 ? -36.141 -0.331  6.448 1.00  48.21 0 B 1
ATOM   2575 N N   . ASN . . 102 ? -39.155  0.142 10.550 1.00  45.63 0 B 1
ATOM   2576 C CA  . ASN . . 102 ? -39.693  0.148 11.902 1.00  55.92 0 B 1
ATOM   2577 C C   . ASN . . 102 ? -39.225 -1.075 12.676 1.00  53.19 0 B 1
ATOM   2578 O O   . ASN . . 102 ? -38.703 -2.036 12.106 1.00  59.88 0 B 1
ATOM   2579 C CB  . ASN . . 102 ? -41.222  0.244 11.894 1.00  70.42 0 B 1
ATOM   2580 C CG  . ASN . . 102 ? -41.830 -0.413 10.702 1.00  60.14 0 B 1
ATOM   2581 N ND2 . ASN . . 102 ? -41.973 -1.727 10.785 1.00  65.65 0 B 1
ATOM   2582 O OD1 . ASN . . 102 ? -42.157  0.242  9.701 1.00  47.31 0 B 1
ATOM   2583 N N   . SER . . 103 ? -39.364 -0.994 14.002 1.00  60.35 0 B 1
ATOM   2584 C CA  . SER . . 103 ? -38.968 -2.074 14.904 1.00  52.58 0 B 1
ATOM   2585 C C   . SER . . 103 ? -37.528 -2.490 14.629 1.00  60.77 0 B 1
ATOM   2586 O O   . SER . . 103 ? -37.214 -3.670 14.449 1.00  62.36 0 B 1
ATOM   2587 C CB  . SER . . 103 ? -39.917 -3.270 14.786 1.00  60.57 0 B 1
ATOM   2588 O OG  . SER . . 103 ? -41.271 -2.886 14.947 1.00  61.35 0 B 1
ATOM   2589 N N   . LEU . . 104 ? -36.649 -1.492 14.569 1.00  55.82 0 B 1
ATOM   2590 C CA  . LEU . . 104 ? -35.280 -1.720 14.124 1.00  54.77 0 B 1
ATOM   2591 C C   . LEU . . 104 ? -34.513 -2.672 15.041 1.00  59.25 0 B 1
ATOM   2592 O O   . LEU . . 104 ? -34.589 -2.591 16.274 1.00  54.40 0 B 1
ATOM   2593 C CB  . LEU . . 104 ? -34.539 -0.393 14.034 1.00  58.91 0 B 1
ATOM   2594 C CG  . LEU . . 104 ? -34.932  0.457 12.838 1.00  58.41 0 B 1
ATOM   2595 C CD1 . LEU . . 104 ? -34.153  1.750 12.859 1.00  47.14 0 B 1
ATOM   2596 C CD2 . LEU . . 104 ? -34.696 -0.305 11.545 1.00  53.71 0 B 1
ATOM   2597 N N   . THR . . 105 ? -33.756 -3.571 14.421 1.00  56.11 0 B 1
ATOM   2598 C CA  . THR . . 105 ? -32.834 -4.445 15.121 1.00  53.57 0 B 1
ATOM   2599 C C   . THR . . 105 ? -31.487 -4.378 14.427 1.00  52.01 0 B 1
ATOM   2600 O O   . THR . . 105 ? -31.359 -3.839 13.327 1.00  51.47 0 B 1
ATOM   2601 C CB  . THR . . 105 ? -33.312 -5.899 15.159 1.00  44.46 0 B 1
ATOM   2602 C CG2 . THR . . 105 ? -34.791 -5.971 15.452 1.00  51.17 0 B 1
ATOM   2603 O OG1 . THR . . 105 ? -33.038 -6.515 13.899 1.00  55.84 0 B 1
ATOM   2604 N N   . SER . . 106 ? -30.480 -4.957 15.084 1.00  48.50 0 B 1
ATOM   2605 C CA  . SER . . 106 ? -29.122 -4.899 14.559 1.00  57.69 0 B 1
ATOM   2606 C C   . SER . . 106 ? -29.035 -5.550 13.188 1.00  44.52 0 B 1
ATOM   2607 O O   . SER . . 106 ? -28.151 -5.203 12.399 1.00  52.79 0 B 1
ATOM   2608 C CB  . SER . . 106 ? -28.127 -5.540 15.542 1.00  49.67 0 B 1
ATOM   2609 O OG  . SER . . 106 ? -28.413 -6.911 15.721 1.00  59.59 0 B 1
ATOM   2610 N N   . GLU . . 107 ? -29.942 -6.480 12.871 1.00  53.45 0 B 1
ATOM   2611 C CA  . GLU . . 107 ? -29.918 -7.069 11.536 1.00  57.59 0 B 1
ATOM   2612 C C   . GLU . . 107 ? -30.344 -6.070 10.472 1.00  58.65 0 B 1
ATOM   2613 O O   . GLU . . 107 ? -29.977 -6.232  9.304 1.00  54.02 0 B 1
ATOM   2614 C CB  . GLU . . 107 ? -30.825 -8.305 11.477 1.00  60.06 0 B 1
ATOM   2615 C CG  . GLU . . 107 ? -30.119 -9.663 11.643 1.00  74.85 0 B 1
ATOM   2616 C CD  . GLU . . 107 ? -29.678 -10.295 10.316 1.00 100.33 0 B 1
ATOM   2617 O OE1 . GLU . . 107 ? -30.547 -10.839  9.590 1.00 101.05 0 B 1
ATOM   2618 O OE2 . GLU . . 107 ? -28.462 -10.269 10.005 1.00 100.80 -1 B 1
ATOM   2619 N N   . ASP . . 108 ? -31.013 -4.989 10.869 1.00  52.17 0 B 1
ATOM   2620 C CA  . ASP . . 108 ? -31.384 -3.937  9.933 1.00  49.19 0 B 1
ATOM   2621 C C   . ASP . . 108 ? -30.234 -2.985  9.628 1.00  50.20 0 B 1
ATOM   2622 O O   . ASP . . 108 ? -30.398 -2.102  8.782 1.00  54.24 0 B 1
ATOM   2623 C CB  . ASP . . 108 ? -32.579 -3.135 10.481 1.00  51.45 0 B 1
ATOM   2624 C CG  . ASP . . 108 ? -33.844 -3.987 10.651 1.00  53.73 0 B 1
ATOM   2625 O OD1 . ASP . . 108 ? -34.204 -4.746  9.718 1.00  49.07 0 B 1
ATOM   2626 O OD2 . ASP . . 108 ? -34.461 -3.917 11.744 1.00  56.40 -1 B 1
ATOM   2627 N N   . SER . . 109 ? -29.079 -3.134 10.277 1.00  54.74 0 B 1
ATOM   2628 C CA  . SER . . 109 ? -27.953 -2.240 10.014 1.00  56.17 0 B 1
ATOM   2629 C C   . SER . . 109 ? -27.365 -2.543  8.647 1.00  44.54 0 B 1
ATOM   2630 O O   . SER . . 109 ? -26.931 -3.669  8.389 1.00  53.74 0 B 1
ATOM   2631 C CB  . SER . . 109 ? -26.888 -2.362 11.100 1.00  38.95 0 B 1
ATOM   2632 O OG  . SER . . 109 ? -27.393 -1.913 12.357 1.00  58.23 0 B 1
ATOM   2633 N N   . ALA . . 110 ? -27.373 -1.554  7.763 1.00  47.76 0 B 1
ATOM   2634 C CA  . ALA . . 110 ? -26.911 -1.768  6.396 1.00  51.96 0 B 1
ATOM   2635 C C   . ALA . . 110 ? -26.859 -0.422  5.687 1.00  46.12 0 B 1
ATOM   2636 O O   . ALA . . 110 ? -27.143  0.627  6.277 1.00  45.17 0 B 1
ATOM   2637 C CB  . ALA . . 110 ? -27.821 -2.752  5.651 1.00  48.09 0 B 1
ATOM   2638 N N   . VAL . . 111 ? -26.446 -0.456  4.423 1.00  36.57 0 B 1
ATOM   2639 C CA  . VAL . . 111 ? -26.633  0.669  3.515 1.00  44.78 0 B 1
ATOM   2640 C C   . VAL . . 111 ? -27.899  0.401  2.707 1.00  41.77 0 B 1
ATOM   2641 O O   . VAL . . 111 ? -28.140 -0.734  2.276 1.00  40.59 0 B 1
ATOM   2642 C CB  . VAL . . 111 ? -25.417  0.876  2.599 1.00  45.06 0 B 1
ATOM   2643 C CG1 . VAL . . 111 ? -25.663  2.086  1.689 1.00  42.37 0 B 1
ATOM   2644 C CG2 . VAL . . 111 ? -24.158  1.070  3.420 1.00  41.42 0 B 1
ATOM   2645 N N   . TYR . . 112 ? -28.740  1.420  2.562 1.00  40.09 0 B 1
ATOM   2646 C CA  . TYR . . 112 ? -29.985  1.314  1.816 1.00  34.68 0 B 1
ATOM   2647 C C   . TYR . . 112 ? -29.915  2.223  0.600 1.00  40.60 0 B 1
ATOM   2648 O O   . TYR . . 112 ? -29.555  3.405  0.716 1.00  36.12 0 B 1
ATOM   2649 C CB  . TYR . . 112 ? -31.192  1.667  2.695 1.00  36.41 0 B 1
ATOM   2650 C CG  . TYR . . 112 ? -31.391  0.674  3.821 1.00  46.76 0 B 1
ATOM   2651 C CD1 . TYR . . 112 ? -30.731  0.837  5.042 1.00  38.16 0 B 1
ATOM   2652 C CD2 . TYR . . 112 ? -32.214 -0.450  3.655 1.00  45.02 0 B 1
ATOM   2653 C CE1 . TYR . . 112 ? -30.895 -0.070  6.073 1.00  35.98 0 B 1
ATOM   2654 C CE2 . TYR . . 112 ? -32.387 -1.371  4.697 1.00  43.65 0 B 1
ATOM   2655 C CZ  . TYR . . 112 ? -31.709 -1.166  5.901 1.00  42.23 0 B 1
ATOM   2656 O OH  . TYR . . 112 ? -31.851 -2.056  6.942 1.00  35.20 0 B 1
ATOM   2657 N N   . PHE . . 113 ? -30.226  1.657 -0.565 1.00  44.28 0 B 1
ATOM   2658 C CA  . PHE . . 113 ? -30.187  2.367 -1.836 1.00  34.13 0 B 1
ATOM   2659 C C   . PHE . . 113 ? -31.595  2.512 -2.405 1.00  38.15 0 B 1
ATOM   2660 O O   . PHE . . 113 ? -32.461  1.640 -2.237 1.00  32.38 0 B 1
ATOM   2661 C CB  . PHE . . 113 ? -29.318  1.641 -2.870 1.00  34.17 0 B 1
ATOM   2662 C CG  . PHE . . 113 ? -27.873  1.510 -2.487 1.00  39.05 0 B 1
ATOM   2663 C CD1 . PHE . . 113 ? -26.986  2.557 -2.699 1.00  39.60 0 B 1
ATOM   2664 C CD2 . PHE . . 113 ? -27.392  0.326 -1.940 1.00  41.84 0 B 1
ATOM   2665 C CE1 . PHE . . 113 ? -25.653  2.436 -2.368 1.00  32.78 0 B 1
ATOM   2666 C CE2 . PHE . . 113 ? -26.047  0.198 -1.588 1.00  48.09 0 B 1
ATOM   2667 C CZ  . PHE . . 113 ? -25.176  1.253 -1.808 1.00  35.71 0 B 1
ATOM   2668 N N   . CYS . . 114 ? -31.810  3.634 -3.080 1.00  41.58 0 B 1
ATOM   2669 C CA  . CYS . . 114 ? -32.957  3.816 -3.954 1.00  39.31 0 B 1
ATOM   2670 C C   . CYS . . 114 ? -32.458  3.809 -5.393 1.00  42.57 0 B 1
ATOM   2671 O O   . CYS . . 114 ? -31.267  4.033 -5.653 1.00  42.74 0 B 1
ATOM   2672 C CB  . CYS . . 114 ? -33.714  5.116 -3.639 1.00  40.53 0 B 1
ATOM   2673 S SG  . CYS . . 114 ? -32.740  6.621 -3.779 1.00  47.82 0 B 1
ATOM   2674 N N   . ALA . . 115 ? -33.345  3.454 -6.321 1.00  40.01 0 B 1
ATOM   2675 C CA  . ALA . . 115 ? -32.965  3.407 -7.732 1.00  34.29 0 B 1
ATOM   2676 C C   . ALA . . 115 ? -34.191  3.636 -8.598 1.00  37.97 0 B 1
ATOM   2677 O O   . ALA . . 115 ? -35.293  3.191 -8.254 1.00  37.91 0 B 1
ATOM   2678 C CB  . ALA . . 115 ? -32.302  2.082 -8.096 1.00  25.85 0 B 1
ATOM   2679 N N   . LYS . . 116 ? -33.993  4.353 -9.701 1.00  33.84 0 B 1
ATOM   2680 C CA  . LYS . . 116 ? -35.070  4.589 -10.651 1.00  39.80 0 B 1
ATOM   2681 C C   . LYS . . 116 ? -35.365  3.337 -11.468 1.00  37.39 0 B 1
ATOM   2682 O O   . LYS . . 116 ? -34.491  2.830 -12.168 1.00  38.46 0 B 1
ATOM   2683 C CB  . LYS . . 116 ? -34.704  5.732 -11.596 1.00  36.82 0 B 1
ATOM   2684 C CG  . LYS . . 116 ? -35.696  5.905 -12.730 1.00  35.49 0 B 1
ATOM   2685 C CD  . LYS . . 116 ? -35.112  6.716 -13.889 1.00  41.11 0 B 1
ATOM   2686 C CE  . LYS . . 116 ? -35.996  6.612 -15.126 1.00  37.32 0 B 1
ATOM   2687 N NZ  . LYS . . 116 ? -36.115  5.197 -15.584 1.00  45.08 1 B 1
ATOM   2688 N N   . GLY . . 117 ? -36.632  2.920 -11.482 1.00  34.92 0 B 1
ATOM   2689 C CA  . GLY . . 117 ? -37.080  1.813 -12.298 1.00  35.95 0 B 1
ATOM   2690 C C   . GLY . . 117 ? -37.581  2.361 -13.628 1.00  36.51 0 B 1
ATOM   2691 O O   . GLY . . 117 ? -37.452  3.547 -13.902 1.00  37.00 0 B 1
ATOM   2692 N N   . PHE . . 118 ? -37.937  1.460 -14.541 1.00  35.22 0 B 1
ATOM   2693 C CA  . PHE . . 118 ? -38.628  1.886 -15.749 1.00  39.71 0 B 1
ATOM   2694 C C   . PHE . . 118 ? -40.108  1.550 -15.600 1.00  40.75 0 B 1
ATOM   2695 O O   . PHE . . 118 ? -40.481  0.370 -15.617 1.00  41.30 0 B 1
ATOM   2696 C CB  . PHE . . 118 ? -38.057  1.245 -17.012 1.00  38.92 0 B 1
ATOM   2697 C CG  . PHE . . 118 ? -38.743  1.704 -18.260 1.00  38.25 0 B 1
ATOM   2698 C CD1 . PHE . . 118 ? -38.458  2.946 -18.817 1.00  41.55 0 B 1
ATOM   2699 C CD2 . PHE . . 118 ? -39.700  0.907 -18.857 1.00  37.86 0 B 1
ATOM   2700 C CE1 . PHE . . 118 ? -39.097  3.369 -19.994 1.00  37.05 0 B 1
ATOM   2701 C CE2 . PHE . . 118 ? -40.374  1.333 -19.995 1.00  41.27 0 B 1
ATOM   2702 C CZ  . PHE . . 118 ? -40.093  2.579 -20.544 1.00  41.52 0 B 1
ATOM   2703 N N   . ILE . . 119 ? -40.943  2.593 -15.586 1.00  37.67 0 B 1
ATOM   2704 C CA  . ILE . . 119 ? -42.386  2.521 -15.369 1.00  40.49 0 B 1
ATOM   2705 C C   . ILE . . 119 ? -42.655  1.542 -14.228 1.00  37.61 0 B 1
ATOM   2706 O O   . ILE . . 119 ? -42.198  1.784 -13.106 1.00  43.47 0 B 1
ATOM   2707 C CB  . ILE . . 119 ? -43.134  2.210 -16.682 1.00  36.98 0 B 1
ATOM   2708 C CG1 . ILE . . 119 ? -42.456  2.971 -17.833 1.00  39.34 0 B 1
ATOM   2709 C CG2 . ILE . . 119 ? -44.555  2.694 -16.599 1.00  38.49 0 B 1
ATOM   2710 C CD1 . ILE . . 119 ? -43.242  3.017 -19.113 1.00  36.45 0 B 1
ATOM   2711 N N   . THR . . 120 ? -43.410  0.472 -14.460 1.00  39.01 0 B 1
ATOM   2712 C CA  . THR . . 120 ? -43.690 -0.525 -13.423 1.00  40.12 0 B 1
ATOM   2713 C C   . THR . . 120 ? -43.200 -1.882 -13.879 1.00  47.34 0 B 1
ATOM   2714 O O   . THR . . 120 ? -43.774 -2.926 -13.551 1.00  43.85 0 B 1
ATOM   2715 C CB  . THR . . 120 ? -45.178 -0.619 -13.080 1.00  43.90 0 B 1
ATOM   2716 C CG2 . THR . . 120 ? -45.677  0.657 -12.400 1.00  39.03 0 B 1
ATOM   2717 O OG1 . THR . . 120 ? -45.933 -0.857 -14.277 1.00  42.06 0 B 1
ATOM   2718 N N   . THR . . 121 ? -42.093 -1.878 -14.607 1.00  43.75 0 B 1
ATOM   2719 C CA  . THR . . 121 ? -41.539 -3.091 -15.185 1.00  42.55 0 B 1
ATOM   2720 C C   . THR . . 121 ? -40.553 -3.749 -14.227 1.00  47.06 0 B 1
ATOM   2721 O O   . THR . . 121 ? -40.188 -3.209 -13.173 1.00  40.93 0 B 1
ATOM   2722 C CB  . THR . . 121 ? -40.828 -2.785 -16.509 1.00  39.71 0 B 1
ATOM   2723 C CG2 . THR . . 121 ? -41.713 -1.983 -17.420 1.00  33.88 0 B 1
ATOM   2724 O OG1 . THR . . 121 ? -39.606 -2.067 -16.242 1.00  37.00 0 B 1
ATOM   2725 N N   . VAL . . 122 ? -40.128 -4.952 -14.623 1.00  40.71 0 B 1
ATOM   2726 C CA  . VAL . . 122 ? -39.062 -5.659 -13.923 1.00  43.21 0 B 1
ATOM   2727 C C   . VAL . . 122 ? -37.677 -5.212 -14.359 1.00  42.88 0 B 1
ATOM   2728 O O   . VAL . . 122 ? -36.692 -5.766 -13.859 1.00  40.88 0 B 1
ATOM   2729 C CB  . VAL . . 122 ? -39.269 -7.178 -14.110 1.00  38.30 0 B 1
ATOM   2730 C CG1 . VAL . . 122 ? -39.052 -7.576 -15.555 1.00  47.83 0 B 1
ATOM   2731 C CG2 . VAL . . 122 ? -38.372 -7.961 -13.198 1.00  53.65 0 B 1
ATOM   2732 N N   . VAL . . 123 ? -37.577 -4.207 -15.231 1.00  38.85 0 B 1
ATOM   2733 C CA  . VAL . . 123 ? -36.313 -3.806 -15.870 1.00  46.61 0 B 1
ATOM   2734 C C   . VAL . . 123 ? -35.332 -3.316 -14.804 1.00  39.12 0 B 1
ATOM   2735 O O   . VAL . . 123 ? -35.714 -2.504 -13.946 1.00  42.34 0 B 1
ATOM   2736 C CB  . VAL . . 123 ? -36.583 -2.714 -16.920 1.00  41.20 0 B 1
ATOM   2737 C CG1 . VAL . . 123 ? -35.305 -2.284 -17.589 1.00  28.26 0 B 1
ATOM   2738 C CG2 . VAL . . 123 ? -37.537 -3.242 -17.980 1.00  52.73 0 B 1
ATOM   2739 N N   . PRO . . 124 ? -34.068 -3.746 -14.825 1.00  36.86 0 B 1
ATOM   2740 C CA  . PRO . . 124 ? -33.121 -3.295 -13.791 1.00  41.39 0 B 1
ATOM   2741 C C   . PRO . . 124 ? -32.748 -1.827 -13.951 1.00  36.41 0 B 1
ATOM   2742 O O   . PRO . . 124 ? -32.782 -1.261 -15.045 1.00  40.13 0 B 1
ATOM   2743 C CB  . PRO . . 124 ? -31.899 -4.208 -13.992 1.00  33.39 0 B 1
ATOM   2744 C CG  . PRO . . 124 ? -31.974 -4.636 -15.384 1.00  36.00 0 B 1
ATOM   2745 C CD  . PRO . . 124 ? -33.468 -4.752 -15.714 1.00  34.85 0 B 1
ATOM   2746 N N   . SER . . 125 ? -32.332 -1.217 -12.847 1.00  34.61 0 B 1
ATOM   2747 C CA  . SER . . 125 ? -32.019  0.200 -12.863 1.00  26.63 0 B 1
ATOM   2748 C C   . SER . . 125 ? -30.557  0.463 -13.182 1.00  42.74 0 B 1
ATOM   2749 O O   . SER . . 125 ? -29.657 -0.254 -12.725 1.00  36.83 0 B 1
ATOM   2750 C CB  . SER . . 125 ? -32.336  0.829 -11.509 1.00  31.11 0 B 1
ATOM   2751 O OG  . SER . . 125 ? -31.864  2.166 -11.469 1.00  36.74 0 B 1
ATOM   2752 N N   . ALA . . 126 ? -30.331  1.523 -13.948 1.00  41.91 0 B 1
ATOM   2753 C CA  . ALA . . 126 ? -28.999  2.023 -14.221 1.00  43.19 0 B 1
ATOM   2754 C C   . ALA . . 126 ? -28.720  3.283 -13.435 1.00  43.22 0 B 1
ATOM   2755 O O   . ALA . . 126 ? -27.616  3.828 -13.531 1.00  45.08 0 B 1
ATOM   2756 C CB  . ALA . . 126 ? -28.818  2.292 -15.721 1.00  36.94 0 B 1
ATOM   2757 N N   . TYR . . 127 ? -29.686  3.744 -12.641 1.00  45.41 0 B 1
ATOM   2758 C CA  . TYR . . 127 ? -29.581  5.024 -11.946 1.00  39.61 0 B 1
ATOM   2759 C C   . TYR . . 127 ? -29.854  4.799 -10.457 1.00  31.39 0 B 1
ATOM   2760 O O   . TYR . . 127 ? -31.006  4.803 -10.018 1.00  32.69 0 B 1
ATOM   2761 C CB  . TYR . . 127 ? -30.537  6.024 -12.596 1.00  35.55 0 B 1
ATOM   2762 C CG  . TYR . . 127 ? -30.229  6.207 -14.071 1.00  44.03 0 B 1
ATOM   2763 C CD1 . TYR . . 127 ? -29.101  6.942 -14.463 1.00  35.34 0 B 1
ATOM   2764 C CD2 . TYR . . 127 ? -31.042  5.634 -15.069 1.00  37.92 0 B 1
ATOM   2765 C CE1 . TYR . . 127 ? -28.775  7.108 -15.778 1.00  35.93 0 B 1
ATOM   2766 C CE2 . TYR . . 127 ? -30.719  5.791 -16.425 1.00  35.50 0 B 1
ATOM   2767 C CZ  . TYR . . 127 ? -29.579  6.537 -16.769 1.00  45.92 0 B 1
ATOM   2768 O OH  . TYR . . 127 ? -29.217  6.728 -18.095 1.00  44.22 0 B 1
ATOM   2769 N N   . TRP . . 128 ? -28.792  4.673 -9.665 1.00  36.13 0 B 1
ATOM   2770 C CA  . TRP . . 128 ? -28.897  4.392 -8.240 1.00  32.90 0 B 1
ATOM   2771 C C   . TRP . . 128 ? -28.492  5.608 -7.438 1.00  33.36 0 B 1
ATOM   2772 O O   . TRP . . 128 ? -27.622  6.384 -7.851 1.00  38.88 0 B 1
ATOM   2773 C CB  . TRP . . 128 ? -27.987  3.238 -7.819 1.00  29.54 0 B 1
ATOM   2774 C CG  . TRP . . 128 ? -28.398  1.892 -8.291 1.00  33.26 0 B 1
ATOM   2775 C CD1 . TRP . . 128 ? -28.772  1.545 -9.566 1.00  38.98 0 B 1
ATOM   2776 C CD2 . TRP . . 128 ? -28.451  0.688 -7.518 1.00  30.45 0 B 1
ATOM   2777 C CE2 . TRP . . 128 ? -28.876 -0.344 -8.379 1.00  34.93 0 B 1
ATOM   2778 C CE3 . TRP . . 128 ? -28.182  0.379 -6.182 1.00  37.18 0 B 1
ATOM   2779 N NE1 . TRP . . 128 ? -29.074  0.205 -9.619 1.00  38.52 0 B 1
ATOM   2780 C CZ2 . TRP . . 128 ? -29.039 -1.661 -7.946 1.00  34.19 0 B 1
ATOM   2781 C CZ3 . TRP . . 128 ? -28.348 -0.946 -5.750 1.00  36.24 0 B 1
ATOM   2782 C CH2 . TRP . . 128 ? -28.776 -1.939 -6.626 1.00  36.97 0 B 1
ATOM   2783 N N   . GLY . . 129 ? -29.081  5.721 -6.260 1.00  34.96 0 B 1
ATOM   2784 C CA  . GLY . . 129 ? -28.595  6.666 -5.280 1.00  37.55 0 B 1
ATOM   2785 C C   . GLY . . 129 ? -27.312  6.199 -4.649 1.00  32.78 0 B 1
ATOM   2786 O O   . GLY . . 129 ? -26.884  5.065 -4.844 1.00  39.36 0 B 1
ATOM   2787 N N   . GLN . . 130 ? -26.684  7.108 -3.897 1.00  34.84 0 B 1
ATOM   2788 C CA  . GLN . . 130 ? -25.415  6.833 -3.231 1.00  39.34 0 B 1
ATOM   2789 C C   . GLN . . 130 ? -25.573  5.995 -1.960 1.00  44.97 0 B 1
ATOM   2790 O O   . GLN . . 130 ? -24.565  5.552 -1.394 1.00  41.85 0 B 1
ATOM   2791 C CB  . GLN . . 130 ? -24.709  8.140 -2.874 1.00  41.05 0 B 1
ATOM   2792 C CG  . GLN . . 130 ? -25.173  8.659 -1.501 1.00  55.16 0 B 1
ATOM   2793 C CD  . GLN . . 130 ? -26.170  9.809 -1.623 1.00  62.54 0 B 1
ATOM   2794 N NE2 . GLN . . 130 ? -25.979 10.836 -0.798 1.00  59.00 0 B 1
ATOM   2795 O OE1 . GLN . . 130 ? -27.127  9.757 -2.428 1.00  59.09 0 B 1
ATOM   2796 N N   . GLY . . 131 ? -26.790  5.790 -1.486 1.00  44.75 0 B 1
ATOM   2797 C CA  . GLY . . 131 ? -26.979  4.990 -0.299 1.00  37.06 0 B 1
ATOM   2798 C C   . GLY . . 131 ? -27.099  5.835  0.953 1.00  42.73 0 B 1
ATOM   2799 O O   . GLY . . 131 ? -26.608  6.967  1.028 1.00  43.20 0 B 1
ATOM   2800 N N   . THR . . 132 ? -27.818  5.300  1.937 1.00  39.70 0 B 1
ATOM   2801 C CA  . THR . . 132 ? -27.879  5.860  3.282 1.00  37.67 0 B 1
ATOM   2802 C C   . THR . . 132 ? -27.497  4.757  4.260 1.00  40.68 0 B 1
ATOM   2803 O O   . THR . . 132 ? -28.096  3.676  4.237 1.00  44.01 0 B 1
ATOM   2804 C CB  . THR . . 132 ? -29.276  6.391  3.622 1.00  40.76 0 B 1
ATOM   2805 C CG2 . THR . . 132 ? -29.335  6.878  5.060 1.00  42.52 0 B 1
ATOM   2806 O OG1 . THR . . 132 ? -29.602  7.486  2.767 1.00  50.40 0 B 1
ATOM   2807 N N   . LEU . . 133 ? -26.516  5.019  5.119 1.00  39.21 0 B 1
ATOM   2808 C CA  . LEU . . 133 ? -26.082  4.027  6.096 1.00  43.11 0 B 1
ATOM   2809 C C   . LEU . . 133 ? -26.978  4.116  7.316 1.00  44.32 0 B 1
ATOM   2810 O O   . LEU . . 133 ? -27.151  5.205  7.874 1.00  48.83 0 B 1
ATOM   2811 C CB  . LEU . . 133 ? -24.633  4.254  6.522 1.00  41.47 0 B 1
ATOM   2812 C CG  . LEU . . 133 ? -24.212  3.489  7.788 1.00  46.66 0 B 1
ATOM   2813 C CD1 . LEU . . 133 ? -24.135  1.990  7.539 1.00  51.65 0 B 1
ATOM   2814 C CD2 . LEU . . 133 ? -22.892  4.004  8.365 1.00  47.26 0 B 1
ATOM   2815 N N   . VAL . . 134 ? -27.560  2.985  7.716 1.00  42.93 0 B 1
ATOM   2816 C CA  . VAL . . 134 ? -28.375  2.905  8.926 1.00  47.27 0 B 1
ATOM   2817 C C   . VAL . . 134 ? -27.693  1.957  9.897 1.00  49.90 0 B 1
ATOM   2818 O O   . VAL . . 134 ? -27.385  0.816  9.536 1.00  53.17 0 B 1
ATOM   2819 C CB  . VAL . . 134 ? -29.818  2.449  8.639 1.00  49.24 0 B 1
ATOM   2820 C CG1 . VAL . . 134 ? -30.603  2.400  9.928 1.00  46.43 0 B 1
ATOM   2821 C CG2 . VAL . . 134 ? -30.501  3.394  7.648 1.00  45.34 0 B 1
ATOM   2822 N N   . THR . . 135 ? -27.453  2.440 11.117 1.00  57.00 0 B 1
ATOM   2823 C CA  . THR . . 135 ? -26.756  1.711 12.169 1.00  50.72 0 B 1
ATOM   2824 C C   . THR . . 135 ? -27.644  1.614 13.399 1.00  55.23 0 B 1
ATOM   2825 O O   . THR . . 135 ? -28.086  2.641 13.928 1.00  57.41 0 B 1
ATOM   2826 C CB  . THR . . 135 ? -25.451  2.419 12.545 1.00  60.09 0 B 1
ATOM   2827 C CG2 . THR . . 135 ? -24.568  1.504 13.388 1.00  43.03 0 B 1
ATOM   2828 O OG1 . THR . . 135 ? -24.752  2.829 11.360 1.00  56.03 0 B 1
ATOM   2829 N N   . VAL . . 136 ? -27.844  0.401 13.905 1.00  59.09 0 B 1
ATOM   2830 C CA  . VAL . . 136 ? -28.720  0.187 15.054 1.00  65.08 0 B 1
ATOM   2831 C C   . VAL . . 136 ? -27.863 -0.201 16.254 1.00  55.69 0 B 1
ATOM   2832 O O   . VAL . . 136 ? -27.092 -1.165 16.188 1.00  62.52 0 B 1
ATOM   2833 C CB  . VAL . . 136 ? -29.786 -0.879 14.762 1.00  56.54 0 B 1
ATOM   2834 C CG1 . VAL . . 136 ? -30.656 -1.117 16.003 1.00  54.01 0 B 1
ATOM   2835 C CG2 . VAL . . 136 ? -30.626 -0.466 13.583 1.00  51.50 0 B 1
ATOM   2836 N N   . SER . . 137 ? -27.993  0.551 17.348 1.00  63.66 0 B 1
ATOM   2837 C CA  . SER . . 137 ? -27.205  0.299 18.555 1.00  56.37 0 B 1
ATOM   2838 C C   . SER . . 137 ? -27.807  0.979 19.773 1.00  69.85 0 B 1
ATOM   2839 O O   . SER . . 137 ? -28.201  2.144 19.708 1.00  72.23 0 B 1
ATOM   2840 C CB  . SER . . 137 ? -25.766  0.775 18.360 1.00  68.56 0 B 1
ATOM   2841 O OG  . SER . . 137 ? -24.857 -0.015 19.106 1.00  95.10 0 B 1
ATOM   2842 N N   . SER . . 158 ? -39.114 -20.611 -3.649 1.00  59.76 0 B 1
ATOM   2843 C CA  . SER . . 158 ? -39.546 -20.320 -5.005 1.00  50.39 0 B 1
ATOM   2844 C C   . SER . . 158 ? -38.922 -19.026 -5.559 1.00  59.82 0 B 1
ATOM   2845 O O   . SER . . 158 ? -39.023 -18.762 -6.754 1.00  58.39 0 B 1
ATOM   2846 C CB  . SER . . 158 ? -41.081 -20.214 -5.031 1.00  67.91 0 B 1
ATOM   2847 O OG  . SER . . 158 ? -41.615 -20.217 -6.346 1.00  76.82 0 B 1
ATOM   2848 N N   . ASP . . 159 ? -38.259 -18.239 -4.709 1.00  48.64 0 B 1
ATOM   2849 C CA  . ASP . . 159 ? -37.456 -17.120 -5.188 1.00  40.13 0 B 1
ATOM   2850 C C   . ASP . . 159 ? -36.262 -17.648 -5.975 1.00  40.90 0 B 1
ATOM   2851 O O   . ASP . . 159 ? -35.862 -18.807 -5.841 1.00  43.36 0 B 1
ATOM   2852 C CB  . ASP . . 159 ? -36.965 -16.251 -4.033 1.00  44.12 0 B 1
ATOM   2853 C CG  . ASP . . 159 ? -38.091 -15.487 -3.350 1.00  55.75 0 B 1
ATOM   2854 O OD1 . ASP . . 159 ? -39.210 -15.442 -3.916 1.00  47.10 0 B 1
ATOM   2855 O OD2 . ASP . . 159 ? -37.854 -14.947 -2.235 1.00  48.98 -1 B 1
ATOM   2856 N N   . VAL . . 160 ? -35.718 -16.804 -6.842 1.00  40.85 0 B 1
ATOM   2857 C CA  . VAL . . 160 ? -34.521 -17.186 -7.578 1.00  39.78 0 B 1
ATOM   2858 C C   . VAL . . 160 ? -33.314 -16.909 -6.685 1.00  48.56 0 B 1
ATOM   2859 O O   . VAL . . 160 ? -33.031 -15.754 -6.354 1.00  36.59 0 B 1
ATOM   2860 C CB  . VAL . . 160 ? -34.411 -16.443 -8.910 1.00  41.16 0 B 1
ATOM   2861 C CG1 . VAL . . 160 ? -33.168 -16.931 -9.682 1.00  40.10 0 B 1
ATOM   2862 C CG2 . VAL . . 160 ? -35.651 -16.677 -9.723 1.00  45.07 0 B 1
ATOM   2863 N N   . GLN . . 161 ? -32.599 -17.974 -6.300 1.00  36.73 0 B 1
ATOM   2864 C CA  . GLN . . 161 ? -31.344 -17.863 -5.570 1.00  37.81 0 B 1
ATOM   2865 C C   . GLN . . 161 ? -30.190 -17.885 -6.569 1.00  40.72 0 B 1
ATOM   2866 O O   . GLN . . 161 ? -30.184 -18.711 -7.485 1.00  41.39 0 B 1
ATOM   2867 C CB  . GLN . . 161 ? -31.221 -19.012 -4.563 1.00  37.65 0 B 1
ATOM   2868 C CG  . GLN . . 161 ? -29.993 -18.945 -3.686 1.00  40.84 0 B 1
ATOM   2869 C CD  . GLN . . 161 ? -28.784 -19.611 -4.334 1.00  59.69 0 B 1
ATOM   2870 N NE2 . GLN . . 161 ? -27.596 -19.034 -4.108 1.00  47.55 0 B 1
ATOM   2871 O OE1 . GLN . . 161 ? -28.919 -20.619 -5.052 1.00  57.30 0 B 1
ATOM   2872 N N   . ILE . . 162 ? -29.230 -16.972 -6.424 1.00  38.01 0 B 1
ATOM   2873 C CA  . ILE . . 162 ? -28.125 -16.880 -7.372 1.00  41.99 0 B 1
ATOM   2874 C C   . ILE . . 162 ? -26.804 -17.063 -6.643 1.00  39.57 0 B 1
ATOM   2875 O O   . ILE . . 162 ? -26.499 -16.317 -5.703 1.00  39.59 0 B 1
ATOM   2876 C CB  . ILE . . 162 ? -28.108 -15.562 -8.160 1.00  39.05 0 B 1
ATOM   2877 C CG1 . ILE . . 162 ? -29.460 -15.268 -8.787 1.00  36.57 0 B 1
ATOM   2878 C CG2 . ILE . . 162 ? -27.094 -15.681 -9.288 1.00  40.18 0 B 1
ATOM   2879 C CD1 . ILE . . 162 ? -29.581 -13.836 -9.228 1.00  33.07 0 B 1
ATOM   2880 N N   . THR . . 163 ? -25.994 -18.003 -7.133 1.00  43.61 0 B 1
ATOM   2881 C CA  . THR . . 163 ? -24.666 -18.277 -6.601 1.00  38.79 0 B 1
ATOM   2882 C C   . THR . . 163 ? -23.648 -17.595 -7.508 1.00  39.21 0 B 1
ATOM   2883 O O   . THR . . 163 ? -23.564 -17.907 -8.702 1.00  40.75 0 B 1
ATOM   2884 C CB  . THR . . 163 ? -24.395 -19.783 -6.571 1.00  42.96 0 B 1
ATOM   2885 C CG2 . THR . . 163 ? -22.922 -20.077 -6.231 1.00  36.96 0 B 1
ATOM   2886 O OG1 . THR . . 163 ? -25.247 -20.411 -5.618 1.00  33.42 0 B 1
ATOM   2887 N N   . GLN . . 164 ? -22.864 -16.691 -6.940 1.00  36.81 0 B 1
ATOM   2888 C CA  . GLN . . 164 ? -21.840 -15.970 -7.681 1.00  35.95 0 B 1
ATOM   2889 C C   . GLN . . 164 ? -20.451 -16.457 -7.270 1.00  42.99 0 B 1
ATOM   2890 O O   . GLN . . 164 ? -20.156 -16.599 -6.079 1.00  43.38 0 B 1
ATOM   2891 C CB  . GLN . . 164 ? -21.964 -14.472 -7.435 1.00  28.63 0 B 1
ATOM   2892 C CG  . GLN . . 164 ? -21.092 -13.656 -8.314 1.00  30.06 0 B 1
ATOM   2893 C CD  . GLN . . 164 ? -21.408 -12.186 -8.205 1.00  41.37 0 B 1
ATOM   2894 N NE2 . GLN . . 164 ? -20.443 -11.344 -8.598 1.00  44.88 0 B 1
ATOM   2895 O OE1 . GLN . . 164 ? -22.506 -11.798 -7.768 1.00  35.71 0 B 1
ATOM   2896 N N   . SER . . 165 ? -19.588 -16.689 -8.257 1.00  36.98 0 B 1
ATOM   2897 C CA  . SER . . 165 ? -18.255 -17.200 -7.966 1.00  35.93 0 B 1
ATOM   2898 C C   . SER . . 165 ? -17.331 -16.849 -9.119 1.00  38.17 0 B 1
ATOM   2899 O O   . SER . . 165 ? -17.768 -16.828 -10.276 1.00  37.21 0 B 1
ATOM   2900 C CB  . SER . . 165 ? -18.279 -18.717 -7.742 1.00  40.33 0 B 1
ATOM   2901 O OG  . SER . . 165 ? -19.036 -19.379 -8.741 1.00  43.17 0 B 1
ATOM   2902 N N   . PRO . . 166 ? -16.052 -16.580 -8.841 1.00  36.16 0 B 1
ATOM   2903 C CA  . PRO . . 166 ? -15.436 -16.590 -7.515 1.00  36.92 0 B 1
ATOM   2904 C C   . PRO . . 166 ? -15.906 -15.389 -6.713 1.00  41.33 0 B 1
ATOM   2905 O O   . PRO . . 166 ? -16.409 -14.432 -7.284 1.00  42.33 0 B 1
ATOM   2906 C CB  . PRO . . 166 ? -13.937 -16.492 -7.840 1.00  34.32 0 B 1
ATOM   2907 C CG  . PRO . . 166 ? -13.922 -15.557 -9.012 1.00  35.34 0 B 1
ATOM   2908 C CD  . PRO . . 166 ? -15.177 -15.914 -9.824 1.00  32.01 0 B 1
ATOM   2909 N N   . SER . . 167 ? -15.761 -15.412 -5.385 1.00  42.73 0 B 1
ATOM   2910 C CA  . SER . . 167 ? -16.051 -14.229 -4.579 1.00  49.57 0 B 1
ATOM   2911 C C   . SER . . 167 ? -14.870 -13.269 -4.481 1.00  43.21 0 B 1
ATOM   2912 O O   . SER . . 167 ? -15.087 -12.073 -4.295 1.00  46.28 0 B 1
ATOM   2913 C CB  . SER . . 167 ? -16.467 -14.616 -3.170 1.00  47.47 0 B 1
ATOM   2914 O OG  . SER . . 167 ? -15.365 -15.236 -2.552 1.00  57.95 0 B 1
ATOM   2915 N N   . TYR . . 168 ? -13.644 -13.743 -4.670 1.00  48.07 0 B 1
ATOM   2916 C CA  . TYR . . 168 ? -12.470 -12.874 -4.772 1.00  40.12 0 B 1
ATOM   2917 C C   . TYR . . 168 ? -11.656 -13.467 -5.921 1.00  34.97 0 B 1
ATOM   2918 O O   . TYR . . 168 ? -11.867 -14.665 -6.249 1.00  48.29 0 B 1
ATOM   2919 C CB  . TYR . . 168 ? -11.724 -12.783 -3.376 1.00  41.84 0 B 1
ATOM   2920 C CG  . TYR . . 168 ? -10.447 -11.987 -3.457 1.00  56.05 0 B 1
ATOM   2921 C CD1 . TYR . . 168 ? -10.478 -10.600 -3.552 1.00  54.81 0 B 1
ATOM   2922 C CD2 . TYR . . 168 ? -9.211 -12.626 -3.531 1.00  51.05 0 B 1
ATOM   2923 C CE1 . TYR . . 168 ? -9.311 -9.851 -3.695 1.00  57.50 0 B 1
ATOM   2924 C CE2 . TYR . . 168 ? -8.025 -11.891 -3.684 1.00  52.52 0 B 1
ATOM   2925 C CZ  . TYR . . 168 ? -8.079 -10.498 -3.758 1.00  61.12 0 B 1
ATOM   2926 O OH  . TYR . . 168 ? -6.913 -9.748 -3.893 1.00  52.35 0 B 1
ATOM   2927 N N   . LEU . . 169 ? -10.589 -12.716 -6.316 1.00  50.19 0 B 1
ATOM   2928 C CA  . LEU . . 169 ? -10.195 -12.436 -7.690 1.00  48.46 0 B 1
ATOM   2929 C C   . LEU . . 169 ? -9.066 -11.444 -7.780 1.00  47.50 0 B 1
ATOM   2930 O O   . LEU . . 169 ? -9.343 -10.253 -7.614 1.00  50.70 0 B 1
ATOM   2931 C CB  . LEU . . 169 ? -11.408 -11.745 -8.327 1.00  59.54 0 B 1
ATOM   2932 C CG  . LEU . . 169 ? -11.655 -11.539 -9.827 1.00  47.49 0 B 1
ATOM   2933 C CD1 . LEU . . 169 ? -11.374 -12.724 -10.811 1.00  58.84 0 B 1
ATOM   2934 C CD2 . LEU . . 169 ? -13.221 -11.003 -10.178 1.00  68.94 0 B 1
ATOM   2935 N N   . ALA . . 170 ? -7.839 -11.893 -8.089 1.00  34.29 0 B 1
ATOM   2936 C CA  . ALA . . 170 ? -6.777 -10.932 -8.376 1.00  39.71 0 B 1
ATOM   2937 C C   . ALA . . 170 ? -6.183 -11.211 -9.749 1.00  43.82 0 B 1
ATOM   2938 O O   . ALA . . 170 ? -5.907 -12.369 -10.085 1.00  43.13 0 B 1
ATOM   2939 C CB  . ALA . . 170 ? -5.701 -10.959 -7.297 1.00  30.77 0 B 1
ATOM   2940 N N   . ALA . . 171 ? -5.948 -10.146 -10.517 1.00  37.47 0 B 1
ATOM   2941 C CA  . ALA . . 171 ? -5.251 -10.256 -11.800 1.00  37.90 0 B 1
ATOM   2942 C C   . ALA . . 171 ? -4.462 -8.973 -12.086 1.00  41.20 0 B 1
ATOM   2943 O O   . ALA . . 171 ? -4.360 -8.066 -11.248 1.00  38.87 0 B 1
ATOM   2944 C CB  . ALA . . 171 ? -6.231 -10.591 -12.929 1.00  36.33 0 B 1
ATOM   2945 N N   . SER . . 172 ? -3.873 -8.921 -13.279 1.00  42.40 0 B 1
ATOM   2946 C CA  . SER . . 172 ? -2.985 -7.826 -13.651 1.00  44.09 0 B 1
ATOM   2947 C C   . SER . . 172 ? -3.529 -7.025 -14.838 1.00  43.44 0 B 1
ATOM   2948 O O   . SER . . 172 ? -4.321 -7.529 -15.643 1.00  39.48 0 B 1
ATOM   2949 C CB  . SER . . 172 ? -1.575 -8.321 -14.001 1.00  40.66 0 B 1
ATOM   2950 O OG  . SER . . 172 ? -0.995 -8.973 -12.892 1.00  60.44 0 B 1
ATOM   2951 N N   . PRO . . 173 ? -3.125 -5.763 -14.959 1.00  40.45 0 B 1
ATOM   2952 C CA  . PRO . . 173 ? -3.504 -4.973 -16.139 1.00  42.42 0 B 1
ATOM   2953 C C   . PRO . . 173 ? -3.196 -5.729 -17.428 1.00  41.21 0 B 1
ATOM   2954 O O   . PRO . . 173 ? -2.163 -6.391 -17.561 1.00  41.89 0 B 1
ATOM   2955 C CB  . PRO . . 173 ? -2.652 -3.704 -16.005 1.00  42.40 0 B 1
ATOM   2956 C CG  . PRO . . 173 ? -2.241 -3.660 -14.558 1.00  42.98 0 B 1
ATOM   2957 C CD  . PRO . . 173 ? -2.167 -5.066 -14.090 1.00  34.81 0 B 1
ATOM   2958 N N   . GLY . . 174 ? -4.136 -5.660 -18.366 1.00  40.69 0 B 1
ATOM   2959 C CA  . GLY . . 174 ? -4.006 -6.291 -19.652 1.00  31.77 0 B 1
ATOM   2960 C C   . GLY . . 174 ? -4.590 -7.678 -19.740 1.00  45.24 0 B 1
ATOM   2961 O O   . GLY . . 174 ? -4.919 -8.125 -20.849 1.00  47.19 0 B 1
ATOM   2962 N N   . GLU . . 175 ? -4.790 -8.347 -18.606 1.00  37.71 0 B 1
ATOM   2963 C CA  . GLU . . 175 ? -5.287 -9.713 -18.602 1.00  46.92 0 B 1
ATOM   2964 C C   . GLU . . 175 ? -6.820 -9.724 -18.617 1.00  42.29 0 B 1
ATOM   2965 O O   . GLU . . 175 ? -7.481 -8.684 -18.560 1.00  38.47 0 B 1
ATOM   2966 C CB  . GLU . . 175 ? -4.732 -10.473 -17.393 1.00  43.95 0 B 1
ATOM   2967 C CG  . GLU . . 175 ? -3.423 -9.911 -16.811 1.00  51.69 0 B 1
ATOM   2968 C CD  . GLU . . 175 ? -2.708 -10.859 -15.793 1.00  67.89 0 B 1
ATOM   2969 O OE1 . GLU . . 175 ? -1.491 -11.153 -15.976 1.00  62.21 0 B 1
ATOM   2970 O OE2 . GLU . . 175 ? -3.356 -11.273 -14.790 1.00  52.67 -1 B 1
ATOM   2971 N N   . THR . . 176 ? -7.393 -10.922 -18.707 1.00  44.14 0 B 1
ATOM   2972 C CA  . THR . . 176 ? -8.838 -11.106 -18.781 1.00  43.87 0 B 1
ATOM   2973 C C   . THR . . 176 ? -9.309 -12.088 -17.709 1.00  39.53 0 B 1
ATOM   2974 O O   . THR . . 176 ? -8.707 -13.149 -17.514 1.00  40.67 0 B 1
ATOM   2975 C CB  . THR . . 176 ? -9.261 -11.559 -20.199 1.00  39.64 0 B 1
ATOM   2976 C CG2 . THR . . 176 ? -8.252 -12.506 -20.795 1.00  48.26 0 B 1
ATOM   2977 O OG1 . THR . . 176 ? -10.559 -12.164 -20.141 1.00  49.36 0 B 1
ATOM   2978 N N   . ILE . . 177 ? -10.399 -11.730 -17.018 1.00  41.02 0 B 1
ATOM   2979 C CA  . ILE . . 177 ? -10.978 -12.555 -15.960 1.00  40.62 0 B 1
ATOM   2980 C C   . ILE . . 177 ? -12.449 -12.797 -16.265 1.00  36.27 0 B 1
ATOM   2981 O O   . ILE . . 177 ? -13.066 -12.094 -17.068 1.00  38.67 0 B 1
ATOM   2982 C CB  . ILE . . 177 ? -10.830 -11.933 -14.550 1.00  37.11 0 B 1
ATOM   2983 C CG1 . ILE . . 177 ? -11.551 -10.587 -14.473 1.00  40.85 0 B 1
ATOM   2984 C CG2 . ILE . . 177 ? -9.373 -11.802 -14.167 1.00  32.11 0 B 1
ATOM   2985 C CD1 . ILE . . 177 ? -12.900 -10.664 -13.793 1.00  39.09 0 B 1
ATOM   2986 N N   . THR . . 178 ? -12.998 -13.823 -15.610 1.00  38.52 0 B 1
ATOM   2987 C CA  . THR . . 178 ? -14.364 -14.295 -15.814 1.00  31.68 0 B 1
ATOM   2988 C C   . THR . . 178 ? -15.033 -14.562 -14.470 1.00  36.45 0 B 1
ATOM   2989 O O   . THR . . 178 ? -14.434 -15.192 -13.590 1.00  37.25 0 B 1
ATOM   2990 C CB  . THR . . 178 ? -14.343 -15.580 -16.656 1.00  38.82 0 B 1
ATOM   2991 C CG2 . THR . . 178 ? -15.745 -16.123 -16.894 1.00  42.71 0 B 1
ATOM   2992 O OG1 . THR . . 178 ? -13.722 -15.313 -17.920 1.00  47.11 0 B 1
ATOM   2993 N N   . ILE . . 179 ? -16.266 -14.073 -14.312 1.00  37.47 0 B 1
ATOM   2994 C CA  . ILE . . 179 ? -17.068 -14.243 -13.099 1.00  35.92 0 B 1
ATOM   2995 C C   . ILE . . 179 ? -18.279 -15.084 -13.468 1.00  40.84 0 B 1
ATOM   2996 O O   . ILE . . 179 ? -18.848 -14.907 -14.556 1.00  40.77 0 B 1
ATOM   2997 C CB  . ILE . . 179 ? -17.513 -12.891 -12.498 1.00  29.87 0 B 1
ATOM   2998 C CG1 . ILE . . 179 ? -16.322 -11.996 -12.205 1.00  32.00 0 B 1
ATOM   2999 C CG2 . ILE . . 179 ? -18.356 -13.082 -11.233 1.00  31.27 0 B 1
ATOM   3000 C CD1 . ILE . . 179 ? -16.717 -10.616 -11.748 1.00  38.12 0 B 1
ATOM   3001 N N   . ASN . . 180 ? -18.660 -16.013 -12.587 1.00  31.42 0 B 1
ATOM   3002 C CA  . ASN . . 180 ? -19.791 -16.895 -12.853 1.00  38.07 0 B 1
ATOM   3003 C C   . ASN . . 180 ? -20.993 -16.553 -11.975 1.00  39.17 0 B 1
ATOM   3004 O O   . ASN . . 180 ? -20.843 -16.053 -10.858 1.00  39.19 0 B 1
ATOM   3005 C CB  . ASN . . 180 ? -19.401 -18.365 -12.660 1.00  32.63 0 B 1
ATOM   3006 C CG  . ASN . . 180 ? -18.315 -18.810 -13.634 1.00  38.23 0 B 1
ATOM   3007 N ND2 . ASN . . 180 ? -17.070 -18.872 -13.164 1.00  45.33 0 B 1
ATOM   3008 O OD1 . ASN . . 180 ? -18.592 -19.074 -14.796 1.00  46.79 0 B 1
ATOM   3009 N N   . CYS . . 181 ? -22.194 -16.834 -12.489 1.00  36.16 0 B 1
ATOM   3010 C CA  . CYS . . 181 ? -23.418 -16.721 -11.706 1.00  36.38 0 B 1
ATOM   3011 C C   . CYS . . 181 ? -24.350 -17.832 -12.149 1.00  44.50 0 B 1
ATOM   3012 O O   . CYS . . 181 ? -24.624 -17.973 -13.346 1.00  41.84 0 B 1
ATOM   3013 C CB  . CYS . . 181 ? -24.109 -15.354 -11.868 1.00  38.43 0 B 1
ATOM   3014 S SG  . CYS . . 181 ? -23.558 -14.072 -10.650 1.00  53.08 0 B 1
ATOM   3015 N N   . ARG . . 182 ? -24.849 -18.596 -11.185 1.00  34.99 0 B 1
ATOM   3016 C CA  . ARG . . 182 ? -25.721 -19.729 -11.443 1.00  41.36 0 B 1
ATOM   3017 C C   . ARG . . 182 ? -27.033 -19.451 -10.735 1.00  40.32 0 B 1
ATOM   3018 O O   . ARG . . 182 ? -27.037 -19.130 -9.544 1.00  45.69 0 B 1
ATOM   3019 C CB  . ARG . . 182 ? -25.099 -21.026 -10.921 1.00  47.42 0 B 1
ATOM   3020 C CG  . ARG . . 182 ? -25.740 -22.336 -11.382 1.00  51.43 0 B 1
ATOM   3021 C CD  . ARG . . 182 ? -24.817 -23.501 -10.983 1.00  63.67 0 B 1
ATOM   3022 N NE  . ARG . . 182 ? -24.099 -24.092 -12.113 1.00  84.92 0 B 1
ATOM   3023 C CZ  . ARG . . 182 ? -22.993 -23.592 -12.663 1.00  82.39 0 B 1
ATOM   3024 N NH1 . ARG . . 182 ? -22.491 -22.420 -12.287 1.00  70.40 1 B 1
ATOM   3025 N NH2 . ARG . . 182 ? -22.369 -24.288 -13.614 1.00  66.50 0 B 1
ATOM   3026 N N   . ALA . . 183 ? -28.136 -19.599 -11.460 1.00  42.88 0 B 1
ATOM   3027 C CA  . ALA . . 183 ? -29.466 -19.349 -10.932 1.00  35.64 0 B 1
ATOM   3028 C C   . ALA . . 183 ? -30.098 -20.668 -10.528 1.00  38.65 0 B 1
ATOM   3029 O O   . ALA . . 183 ? -29.848 -21.706 -11.145 1.00  41.00 0 B 1
ATOM   3030 C CB  . ALA . . 183 ? -30.338 -18.644 -11.964 1.00  37.03 0 B 1
ATOM   3031 N N   . SER . . 184 ? -30.891 -20.624 -9.461 1.00  45.09 0 B 1
ATOM   3032 C CA  . SER . . 184 ? -31.487 -21.838 -8.918 1.00  42.34 0 B 1
ATOM   3033 C C   . SER . . 184 ? -32.597 -22.382 -9.803 1.00  34.98 0 B 1
ATOM   3034 O O   . SER . . 184 ? -32.901 -23.571 -9.719 1.00  51.52 0 B 1
ATOM   3035 C CB  . SER . . 184 ? -32.009 -21.570 -7.504 1.00  34.77 0 B 1
ATOM   3036 O OG  . SER . . 184 ? -33.130 -20.699 -7.530 1.00  45.80 0 B 1
ATOM   3037 N N   . LYS . . 185 ? -33.221 -21.539 -10.620 1.00  44.15 0 B 1
ATOM   3038 C CA  . LYS . . 185 ? -34.190 -21.950 -11.631 1.00  43.88 0 B 1
ATOM   3039 C C   . LYS . . 185 ? -33.977 -21.089 -12.867 1.00  49.53 0 B 1
ATOM   3040 O O   . LYS . . 185 ? -33.220 -20.111 -12.845 1.00  41.13 0 B 1
ATOM   3041 C CB  . LYS . . 185 ? -35.635 -21.829 -11.137 1.00  36.57 0 B 1
ATOM   3042 C CG  . LYS . . 185 ? -36.021 -20.466 -10.602 1.00  42.53 0 B 1
ATOM   3043 C CD  . LYS . . 185 ? -37.366 -20.486 -9.841 1.00  43.22 0 B 1
ATOM   3044 C CE  . LYS . . 185 ? -38.438 -19.658 -10.571 1.00  69.08 0 B 1
ATOM   3045 N NZ  . LYS . . 185 ? -39.358 -18.888 -9.662 1.00  57.57 1 B 1
ATOM   3046 N N   . SER . . 186 ? -34.626 -21.481 -13.963 1.00  47.87 0 B 1
ATOM   3047 C CA  . SER . . 186 ? -34.405 -20.811 -15.239 1.00  44.57 0 B 1
ATOM   3048 C C   . SER . . 186 ? -34.892 -19.373 -15.184 1.00  39.44 0 B 1
ATOM   3049 O O   . SER . . 186 ? -36.040 -19.105 -14.830 1.00  50.78 0 B 1
ATOM   3050 C CB  . SER . . 186 ? -35.115 -21.564 -16.360 1.00  54.81 0 B 1
ATOM   3051 O OG  . SER . . 186 ? -34.969 -20.892 -17.600 1.00  68.05 0 B 1
ATOM   3052 N N   . ILE . . 187 ? -34.012 -18.446 -15.540 1.00  50.89 0 B 1
ATOM   3053 C CA  . ILE . . 187 ? -34.355 -17.039 -15.677 1.00  45.76 0 B 1
ATOM   3054 C C   . ILE . . 187 ? -34.252 -16.594 -17.130 1.00  42.17 0 B 1
ATOM   3055 O O   . ILE . . 187 ? -34.122 -15.403 -17.414 1.00  45.42 0 B 1
ATOM   3056 C CB  . ILE . . 187 ? -33.499 -16.155 -14.758 1.00  46.53 0 B 1
ATOM   3057 C CG1 . ILE . . 187 ? -32.013 -16.296 -15.088 1.00  43.04 0 B 1
ATOM   3058 C CG2 . ILE . . 187 ? -33.774 -16.505 -13.305 1.00  48.89 0 B 1
ATOM   3059 C CD1 . ILE . . 187 ? -31.133 -15.214 -14.419 1.00  38.39 0 B 1
ATOM   3060 N N   . SER . . 188 ? -34.292 -17.540 -18.055 1.00  42.31 0 B 1
ATOM   3061 C CA  . SER . . 188 ? -34.198 -17.219 -19.474 1.00  44.83 0 B 1
ATOM   3062 C C   . SER . . 188 ? -32.867 -16.499 -19.683 1.00  40.21 0 B 1
ATOM   3063 O O   . SER . . 188 ? -31.824 -17.036 -19.280 1.00  48.52 0 B 1
ATOM   3064 C CB  . SER . . 188 ? -35.456 -16.438 -19.859 1.00  40.76 0 B 1
ATOM   3065 O OG  . SER . . 188 ? -35.548 -16.217 -21.252 1.00  45.13 0 B 1
ATOM   3066 N N   . LYS . . 189 ? -32.850 -15.313 -20.278 1.00  41.40 0 B 1
ATOM   3067 C CA  . LYS . . 189 ? -31.637 -14.559 -20.549 1.00  41.50 0 B 1
ATOM   3068 C C   . LYS . . 189 ? -31.507 -13.337 -19.649 1.00  43.93 0 B 1
ATOM   3069 O O   . LYS . . 189 ? -30.638 -12.498 -19.897 1.00  42.85 0 B 1
ATOM   3070 C CB  . LYS . . 189 ? -31.602 -14.123 -22.020 1.00  36.01 0 B 1
ATOM   3071 C CG  . LYS . . 189 ? -32.688 -13.082 -22.389 1.00  42.45 0 B 1
ATOM   3072 C CD  . LYS . . 189 ? -32.488 -12.527 -23.797 1.00  44.18 0 B 1
ATOM   3073 C CE  . LYS . . 189 ? -33.594 -11.560 -24.200 1.00  57.98 0 B 1
ATOM   3074 N NZ  . LYS . . 189 ? -33.763 -11.471 -25.702 1.00  59.63 1 B 1
ATOM   3075 N N   . TYR . . 190 ? -32.369 -13.193 -18.634 1.00  40.00 0 B 1
ATOM   3076 C CA  . TYR . . 190 ? -32.511 -11.918 -17.924 1.00  40.51 0 B 1
ATOM   3077 C C   . TYR . . 190 ? -31.631 -11.858 -16.673 1.00  43.01 0 B 1
ATOM   3078 O O   . TYR . . 190 ? -32.097 -11.881 -15.532 1.00  41.20 0 B 1
ATOM   3079 C CB  . TYR . . 190 ? -33.972 -11.678 -17.601 1.00  36.67 0 B 1
ATOM   3080 C CG  . TYR . . 190 ? -34.779 -11.725 -18.858 1.00  44.96 0 B 1
ATOM   3081 C CD1 . TYR . . 190 ? -34.639 -10.734 -19.832 1.00  43.53 0 B 1
ATOM   3082 C CD2 . TYR . . 190 ? -35.645 -12.778 -19.103 1.00  46.36 0 B 1
ATOM   3083 C CE1 . TYR . . 190 ? -35.367 -10.769 -20.993 1.00  44.90 0 B 1
ATOM   3084 C CE2 . TYR . . 190 ? -36.373 -12.830 -20.265 1.00  47.33 0 B 1
ATOM   3085 C CZ  . TYR . . 190 ? -36.229 -11.825 -21.207 1.00  49.18 0 B 1
ATOM   3086 O OH  . TYR . . 190 ? -36.953 -11.897 -22.361 1.00  47.91 0 B 1
ATOM   3087 N N   . LEU . . 191 ? -30.336 -11.683 -16.915 1.00  40.57 0 B 1
ATOM   3088 C CA  . LEU . . 191 ? -29.324 -11.475 -15.890 1.00  38.99 0 B 1
ATOM   3089 C C   . LEU . . 191 ? -28.600 -10.170 -16.217 1.00  42.05 0 B 1
ATOM   3090 O O   . LEU . . 191 ? -28.237 -9.933 -17.375 1.00  39.24 0 B 1
ATOM   3091 C CB  . LEU . . 191 ? -28.343 -12.652 -15.864 1.00  37.51 0 B 1
ATOM   3092 C CG  . LEU . . 191 ? -27.639 -13.150 -14.592 1.00  39.58 0 B 1
ATOM   3093 C CD1 . LEU . . 191 ? -26.161 -12.798 -14.610 1.00  35.20 0 B 1
ATOM   3094 C CD2 . LEU . . 191 ? -28.316 -12.671 -13.308 1.00  35.15 0 B 1
ATOM   3095 N N   . ALA . . 192 ? -28.458 -9.300 -15.225 1.00  37.84 0 B 1
ATOM   3096 C CA  . ALA . . 192 ? -27.711 -8.052 -15.347 1.00  39.64 0 B 1
ATOM   3097 C C   . ALA . . 192 ? -26.439 -8.112 -14.495 1.00  35.70 0 B 1
ATOM   3098 O O   . ALA . . 192 ? -26.345 -8.891 -13.540 1.00  31.68 0 B 1
ATOM   3099 C CB  . ALA . . 192 ? -28.579 -6.854 -14.925 1.00  28.22 0 B 1
ATOM   3100 N N   . TRP . . 193 ? -25.456 -7.262 -14.834 1.00  31.84 0 B 1
ATOM   3101 C CA  . TRP . . 193 ? -24.207 -7.184 -14.082 1.00  26.25 0 B 1
ATOM   3102 C C   . TRP . . 193 ? -23.937 -5.750 -13.694 1.00  30.21 0 B 1
ATOM   3103 O O   . TRP . . 193 ? -24.049 -4.837 -14.522 1.00  32.98 0 B 1
ATOM   3104 C CB  . TRP . . 193 ? -22.998 -7.706 -14.879 1.00  33.13 0 B 1
ATOM   3105 C CG  . TRP . . 193 ? -23.041 -9.171 -15.162 1.00  36.62 0 B 1
ATOM   3106 C CD1 . TRP . . 193 ? -23.616 -9.786 -16.247 1.00  36.60 0 B 1
ATOM   3107 C CD2 . TRP . . 193 ? -22.503 -10.213 -14.347 1.00  33.97 0 B 1
ATOM   3108 C CE2 . TRP . . 193 ? -22.780 -11.439 -14.999 1.00  39.46 0 B 1
ATOM   3109 C CE3 . TRP . . 193 ? -21.792 -10.231 -13.139 1.00  39.09 0 B 1
ATOM   3110 N NE1 . TRP . . 193 ? -23.463 -11.151 -16.156 1.00  34.13 0 B 1
ATOM   3111 C CZ2 . TRP . . 193 ? -22.380 -12.677 -14.477 1.00  34.30 0 B 1
ATOM   3112 C CZ3 . TRP . . 193 ? -21.400 -11.460 -12.613 1.00  38.57 0 B 1
ATOM   3113 C CH2 . TRP . . 193 ? -21.692 -12.671 -13.294 1.00  39.56 0 B 1
ATOM   3114 N N   . TYR . . 194 ? -23.507 -5.564 -12.448 1.00  35.15 0 B 1
ATOM   3115 C CA  . TYR . . 194 ? -23.229 -4.236 -11.923 1.00  32.02 0 B 1
ATOM   3116 C C   . TYR . . 194 ? -21.780 -4.119 -11.475 1.00  35.64 0 B 1
ATOM   3117 O O   . TYR . . 194 ? -21.173 -5.087 -11.001 1.00  35.89 0 B 1
ATOM   3118 C CB  . TYR . . 194 ? -24.138 -3.907 -10.740 1.00  35.07 0 B 1
ATOM   3119 C CG  . TYR . . 194 ? -25.566 -3.587 -11.088 1.00  33.26 0 B 1
ATOM   3120 C CD1 . TYR . . 194 ? -25.947 -2.295 -11.406 1.00  32.89 0 B 1
ATOM   3121 C CD2 . TYR . . 194 ? -26.542 -4.577 -11.064 1.00  29.59 0 B 1
ATOM   3122 C CE1 . TYR . . 194 ? -27.263 -1.993 -11.684 1.00  37.96 0 B 1
ATOM   3123 C CE2 . TYR . . 194 ? -27.857 -4.293 -11.363 1.00  31.59 0 B 1
ATOM   3124 C CZ  . TYR . . 194 ? -28.216 -2.997 -11.684 1.00  38.82 0 B 1
ATOM   3125 O OH  . TYR . . 194 ? -29.532 -2.685 -11.993 1.00  41.72 0 B 1
ATOM   3126 N N   . GLN . . 195 ? -21.236 -2.913 -11.613 1.00  38.43 0 B 1
ATOM   3127 C CA  . GLN . . 195 ? -19.935 -2.571 -11.058 1.00  32.93 0 B 1
ATOM   3128 C C   . GLN . . 195 ? -20.147 -1.545 -9.955 1.00  34.63 0 B 1
ATOM   3129 O O   . GLN . . 195 ? -20.613 -0.433 -10.214 1.00  37.96 0 B 1
ATOM   3130 C CB  . GLN . . 195 ? -19.009 -2.022 -12.137 1.00  31.42 0 B 1
ATOM   3131 C CG  . GLN . . 195 ? -17.660 -1.578 -11.641 1.00  33.38 0 B 1
ATOM   3132 C CD  . GLN . . 195 ? -16.960 -0.704 -12.641 1.00  37.68 0 B 1
ATOM   3133 N NE2 . GLN . . 195 ? -15.874 -1.209 -13.193 1.00  38.49 0 B 1
ATOM   3134 O OE1 . GLN . . 195 ? -17.405  0.408 -12.943 1.00  44.92 0 B 1
ATOM   3135 N N   . GLU . . 196 ? -19.816 -1.920 -8.736 1.00  37.93 0 B 1
ATOM   3136 C CA  . GLU . . 196 ? -19.953 -1.056 -7.572 1.00  40.70 0 B 1
ATOM   3137 C C   . GLU . . 196 ? -18.557 -0.668 -7.117 1.00  40.46 0 B 1
ATOM   3138 O O   . GLU . . 196 ? -17.880 -1.459 -6.455 1.00  41.44 0 B 1
ATOM   3139 C CB  . GLU . . 196 ? -20.715 -1.769 -6.460 1.00  43.00 0 B 1
ATOM   3140 C CG  . GLU . . 196 ? -21.527 -0.848 -5.570 1.00  45.72 0 B 1
ATOM   3141 C CD  . GLU . . 196 ? -21.918 -1.530 -4.270 1.00  55.19 0 B 1
ATOM   3142 O OE1 . GLU . . 196 ? -21.048 -2.190 -3.651 1.00  63.50 0 B 1
ATOM   3143 O OE2 . GLU . . 196 ? -23.098 -1.423 -3.874 1.00  57.09 -1 B 1
ATOM   3144 N N   . LYS . . 197 ? -18.174  0.561 -7.395 1.00  40.47 0 B 1
ATOM   3145 C CA  . LYS . . 197 ? -16.877  1.118 -7.081 1.00  43.31 0 B 1
ATOM   3146 C C   . LYS . . 197 ? -17.006  2.115 -5.943 1.00  47.12 0 B 1
ATOM   3147 O O   . LYS . . 197 ? -17.996  2.850 -5.870 1.00  47.69 0 B 1
ATOM   3148 C CB  . LYS . . 197 ? -16.280  1.843 -8.296 1.00  43.92 0 B 1
ATOM   3149 C CG  . LYS . . 197 ? -15.894  0.964 -9.467 1.00  42.68 0 B 1
ATOM   3150 C CD  . LYS . . 197 ? -14.755  1.584 -10.299 1.00  45.90 0 B 1
ATOM   3151 C CE  . LYS . . 197 ? -13.536  1.886 -9.424 1.00  45.30 0 B 1
ATOM   3152 N NZ  . LYS . . 197 ? -12.468  2.683 -10.109 1.00  57.51 1 B 1
ATOM   3153 N N   . PRO . . 198 ? -16.041  2.166 -5.035 1.00  56.48 0 B 1
ATOM   3154 C CA  . PRO . . 198 ? -16.142  3.129 -3.934 1.00  48.23 0 B 1
ATOM   3155 C C   . PRO . . 198 ? -16.192  4.557 -4.468 1.00  49.82 0 B 1
ATOM   3156 O O   . PRO . . 198 ? -15.461  4.923 -5.392 1.00  49.20 0 B 1
ATOM   3157 C CB  . PRO . . 198 ? -14.874  2.856 -3.107 1.00  45.44 0 B 1
ATOM   3158 C CG  . PRO . . 198 ? -13.936  2.157 -4.061 1.00  47.75 0 B 1
ATOM   3159 C CD  . PRO . . 198 ? -14.827  1.336 -4.947 1.00  44.06 0 B 1
ATOM   3160 N N   . GLY . . 199 ? -17.107  5.351 -3.906 1.00  50.97 0 B 1
ATOM   3161 C CA  . GLY . . 199 ? -17.289  6.731 -4.318 1.00  56.67 0 B 1
ATOM   3162 C C   . GLY . . 199 ? -18.160  6.946 -5.544 1.00  66.14 0 B 1
ATOM   3163 O O   . GLY . . 199 ? -18.300  8.093 -5.987 1.00  63.47 0 B 1
ATOM   3164 N N   . LYS . . 200 ? -18.728  5.888 -6.124 1.00  63.40 0 B 1
ATOM   3165 C CA  . LYS . . 200 ? -19.579  6.005 -7.296 1.00  53.33 0 B 1
ATOM   3166 C C   . LYS . . 200 ? -20.883  5.266 -7.053 1.00  48.32 0 B 1
ATOM   3167 O O   . LYS . . 200 ? -20.942  4.327 -6.258 1.00  43.79 0 B 1
ATOM   3168 C CB  . LYS . . 200 ? -18.896  5.443 -8.558 1.00  52.70 0 B 1
ATOM   3169 C CG  . LYS . . 200 ? -17.607  6.171 -8.951 1.00  60.18 0 B 1
ATOM   3170 C CD  . LYS . . 200 ? -17.776  7.010 -10.215 1.00  73.52 0 B 1
ATOM   3171 C CE  . LYS . . 200 ? -16.480  7.727 -10.598 1.00  83.99 0 B 1
ATOM   3172 N NZ  . LYS . . 200 ? -16.597  8.537 -11.854 1.00  79.63 1 B 1
ATOM   3173 N N   . THR . . 201 ? -21.940  5.707 -7.730 1.00  57.41 0 B 1
ATOM   3174 C CA  . THR . . 201 ? -23.174  4.945 -7.664 1.00  43.53 0 B 1
ATOM   3175 C C   . THR . . 201 ? -23.023  3.675 -8.479 1.00  35.65 0 B 1
ATOM   3176 O O   . THR . . 201 ? -22.205  3.589 -9.399 1.00  42.78 0 B 1
ATOM   3177 C CB  . THR . . 201 ? -24.360  5.762 -8.166 1.00  48.62 0 B 1
ATOM   3178 C CG2 . THR . . 201 ? -24.551  6.994 -7.276 1.00  48.40 0 B 1
ATOM   3179 O OG1 . THR . . 201 ? -24.128  6.171 -9.519 1.00  49.75 0 B 1
ATOM   3180 N N   . ASN . . 202 ? -23.833  2.684 -8.129 1.00  33.69 0 B 1
ATOM   3181 C CA  . ASN . . 202 ? -23.775  1.397 -8.802 1.00  37.54 0 B 1
ATOM   3182 C C   . ASN . . 202 ? -23.993  1.561 -10.302 1.00  32.06 0 B 1
ATOM   3183 O O   . ASN . . 202 ? -24.909  2.260 -10.734 1.00  35.84 0 B 1
ATOM   3184 C CB  . ASN . . 202 ? -24.831  0.475 -8.220 1.00  35.25 0 B 1
ATOM   3185 C CG  . ASN . . 202 ? -24.333 -0.940 -8.068 1.00  54.34 0 B 1
ATOM   3186 N ND2 . ASN . . 202 ? -25.221 -1.836 -7.604 1.00  49.82 0 B 1
ATOM   3187 O OD1 . ASN . . 202 ? -23.173 -1.242 -8.394 1.00  54.36 0 B 1
ATOM   3188 N N   . LYS . . 203 ? -23.153  0.913 -11.091 1.00  31.47 0 B 1
ATOM   3189 C CA  . LYS . . 203 ? -23.148  1.056 -12.541 1.00  30.79 0 B 1
ATOM   3190 C C   . LYS . . 203 ? -23.629 -0.226 -13.198 1.00  34.55 0 B 1
ATOM   3191 O O   . LYS . . 203 ? -23.106 -1.305 -12.911 1.00  37.06 0 B 1
ATOM   3192 C CB  . LYS . . 203 ? -21.747  1.424 -13.023 1.00  34.44 0 B 1
ATOM   3193 C CG  . LYS . . 203 ? -21.525  1.316 -14.494 1.00  41.40 0 B 1
ATOM   3194 C CD  . LYS . . 203 ? -20.218  1.969 -14.911 1.00  33.89 0 B 1
ATOM   3195 C CE  . LYS . . 203 ? -20.239  3.443 -14.595 1.00  40.26 0 B 1
ATOM   3196 N NZ  . LYS . . 203 ? -18.974  4.087 -15.015 1.00  55.97 1 B 1
ATOM   3197 N N   . LEU . . 204 ? -24.639 -0.107 -14.053 1.00  35.82 0 B 1
ATOM   3198 C CA  . LEU . . 204 ? -25.143 -1.230 -14.835 1.00  37.43 0 B 1
ATOM   3199 C C   . LEU . . 204 ? -24.207 -1.481 -16.013 1.00  35.24 0 B 1
ATOM   3200 O O   . LEU . . 204 ? -23.969 -0.578 -16.823 1.00  38.64 0 B 1
ATOM   3201 C CB  . LEU . . 204 ? -26.558 -0.931 -15.327 1.00  35.06 0 B 1
ATOM   3202 C CG  . LEU . . 204 ? -27.273 -1.997 -16.169 1.00  42.24 0 B 1
ATOM   3203 C CD1 . LEU . . 204 ? -27.361 -3.314 -15.431 1.00  30.60 0 B 1
ATOM   3204 C CD2 . LEU . . 204 ? -28.681 -1.506 -16.579 1.00  32.62 0 B 1
ATOM   3205 N N   . LEU . . 205 ? -23.653 -2.693 -16.090 1.00  31.40 0 B 1
ATOM   3206 C CA  . LEU . . 205 ? -22.700 -3.061 -17.130 1.00  32.42 0 B 1
ATOM   3207 C C   . LEU . . 205 ? -23.358 -3.805 -18.276 1.00  39.79 0 B 1
ATOM   3208 O O   . LEU . . 205 ? -23.085 -3.518 -19.446 1.00  34.88 0 B 1
ATOM   3209 C CB  . LEU . . 205 ? -21.582 -3.941 -16.554 1.00  30.33 0 B 1
ATOM   3210 C CG  . LEU . . 205 ? -20.766 -3.361 -15.411 1.00  32.69 0 B 1
ATOM   3211 C CD1 . LEU . . 205 ? -20.038 -4.487 -14.709 1.00  37.30 0 B 1
ATOM   3212 C CD2 . LEU . . 205 ? -19.811 -2.317 -15.946 1.00  30.31 0 B 1
ATOM   3213 N N   . ILE . . 206 ? -24.171 -4.802 -17.935 1.00  35.36 0 B 1
ATOM   3214 C CA  . ILE . . 206 ? -24.800 -5.717 -18.869 1.00  32.99 0 B 1
ATOM   3215 C C   . ILE . . 206 ? -26.216 -5.973 -18.362 1.00  47.35 0 B 1
ATOM   3216 O O   . ILE . . 206 ? -26.464 -6.019 -17.149 1.00  35.97 0 B 1
ATOM   3217 C CB  . ILE . . 206 ? -23.997 -7.041 -18.950 1.00  40.62 0 B 1
ATOM   3218 C CG1 . ILE . . 206 ? -22.508 -6.788 -19.299 1.00  33.61 0 B 1
ATOM   3219 C CG2 . ILE . . 206 ? -24.725 -8.070 -19.821 1.00  39.96 0 B 1
ATOM   3220 C CD1 . ILE . . 206 ? -22.157 -6.837 -20.776 1.00  39.02 0 B 1
ATOM   3221 N N   . TYR . . 207 ? -27.151 -6.145 -19.292 1.00  44.78 0 B 1
ATOM   3222 C CA  . TYR . . 207 ? -28.499 -6.590 -18.948 1.00  42.93 0 B 1
ATOM   3223 C C   . TYR . . 207 ? -28.965 -7.600 -19.997 1.00  45.47 0 B 1
ATOM   3224 O O   . TYR . . 207 ? -28.416 -7.674 -21.102 1.00  40.85 0 B 1
ATOM   3225 C CB  . TYR . . 207 ? -29.469 -5.406 -18.817 1.00  34.45 0 B 1
ATOM   3226 C CG  . TYR . . 207 ? -29.655 -4.592 -20.082 1.00  41.17 0 B 1
ATOM   3227 C CD1 . TYR . . 207 ? -28.785 -3.556 -20.395 1.00  46.12 0 B 1
ATOM   3228 C CD2 . TYR . . 207 ? -30.721 -4.833 -20.943 1.00  46.96 0 B 1
ATOM   3229 C CE1 . TYR . . 207 ? -28.954 -2.796 -21.535 1.00  50.74 0 B 1
ATOM   3230 C CE2 . TYR . . 207 ? -30.900 -4.081 -22.095 1.00  53.33 0 B 1
ATOM   3231 C CZ  . TYR . . 207 ? -30.010 -3.064 -22.389 1.00  57.50 0 B 1
ATOM   3232 O OH  . TYR . . 207 ? -30.183 -2.302 -23.523 1.00  51.09 0 B 1
ATOM   3233 N N   . SER . . 208 ? -29.977 -8.397 -19.641 1.00  39.92 0 B 1
ATOM   3234 C CA  . SER . . 208 ? -30.485 -9.452 -20.529 1.00  39.97 0 B 1
ATOM   3235 C C   . SER . . 208 ? -29.371 -10.404 -20.946 1.00  39.37 0 B 1
ATOM   3236 O O   . SER . . 208 ? -29.305 -10.847 -22.096 1.00  48.83 0 B 1
ATOM   3237 C CB  . SER . . 208 ? -31.190 -8.890 -21.770 1.00  38.28 0 B 1
ATOM   3238 O OG  . SER . . 208 ? -32.440 -8.311 -21.446 1.00  51.53 0 B 1
ATOM   3239 N N   . GLY . . 209 ? -28.499 -10.734 -20.003 1.00  43.41 0 B 1
ATOM   3240 C CA  . GLY . . 209 ? -27.452 -11.735 -20.247 1.00  34.89 0 B 1
ATOM   3241 C C   . GLY . . 209 ? -26.219 -11.267 -21.005 1.00  41.21 0 B 1
ATOM   3242 O O   . GLY . . 209 ? -25.093 -11.443 -20.530 1.00  41.81 0 B 1
ATOM   3243 N N   . SER . . 210 ? -26.408 -10.637 -22.162 1.00  39.17 0 B 1
ATOM   3244 C CA  . SER . . 210 ? -25.279 -10.289 -23.013 1.00  42.15 0 B 1
ATOM   3245 C C   . SER . . 210 ? -25.315 -8.892 -23.622 1.00  42.55 0 B 1
ATOM   3246 O O   . SER . . 210 ? -24.311 -8.512 -24.226 1.00  45.11 0 B 1
ATOM   3247 C CB  . SER . . 210 ? -25.146 -11.307 -24.159 1.00  38.42 0 B 1
ATOM   3248 O OG  . SER . . 210 ? -26.363 -11.454 -24.892 1.00  48.05 0 B 1
ATOM   3249 N N   . THR . . 211 ? -26.393 -8.113 -23.520 1.00  42.63 0 B 1
ATOM   3250 C CA  . THR . . 211 ? -26.391 -6.816 -24.189 1.00  41.72 0 B 1
ATOM   3251 C C   . THR . . 211 ? -25.656 -5.791 -23.320 1.00  45.92 0 B 1
ATOM   3252 O O   . THR . . 211 ? -26.005 -5.556 -22.152 1.00  33.71 0 B 1
ATOM   3253 C CB  . THR . . 211 ? -27.805 -6.348 -24.573 1.00  41.98 0 B 1
ATOM   3254 C CG2 . THR . . 211 ? -28.888 -7.304 -24.083 1.00  43.68 0 B 1
ATOM   3255 O OG1 . THR . . 211 ? -28.031 -5.015 -24.087 1.00  38.50 0 B 1
ATOM   3256 N N   . LEU . . 212 ? -24.622 -5.193 -23.909 1.00  43.45 0 B 1
ATOM   3257 C CA  . LEU . . 212 ? -23.775 -4.234 -23.221 1.00  46.03 0 B 1
ATOM   3258 C C   . LEU . . 212 ? -24.493 -2.900 -23.077 1.00  43.23 0 B 1
ATOM   3259 O O   . LEU . . 212 ? -24.933 -2.313 -24.074 1.00  43.55 0 B 1
ATOM   3260 C CB  . LEU . . 212 ? -22.473 -4.053 -24.007 1.00  40.12 0 B 1
ATOM   3261 C CG  . LEU . . 212 ? -21.393 -3.125 -23.460 1.00  41.45 0 B 1
ATOM   3262 C CD1 . LEU . . 212 ? -20.778 -3.646 -22.156 1.00  39.21 0 B 1
ATOM   3263 C CD2 . LEU . . 212 ? -20.357 -2.915 -24.522 1.00  34.60 0 B 1
ATOM   3264 N N   . GLN . . 213 ? -24.544 -2.400 -21.839 1.00  41.03 0 B 1
ATOM   3265 C CA  . GLN . . 213 ? -25.157 -1.114 -21.550 1.00  37.11 0 B 1
ATOM   3266 C C   . GLN . . 213 ? -24.426  0.001 -22.292 1.00  43.60 0 B 1
ATOM   3267 O O   . GLN . . 213 ? -23.236 -0.098 -22.605 1.00  43.26 0 B 1
ATOM   3268 C CB  . GLN . . 213 ? -25.159 -0.873 -20.036 1.00  33.21 0 B 1
ATOM   3269 C CG  . GLN . . 213 ? -25.531  0.540 -19.595 1.00  43.22 0 B 1
ATOM   3270 C CD  . GLN . . 213 ? -27.024  0.747 -19.577 1.00  47.92 0 B 1
ATOM   3271 N NE2 . GLN . . 213 ? -27.493  1.778 -18.850 1.00  42.56 0 B 1
ATOM   3272 O OE1 . GLN . . 213 ? -27.756 -0.022 -20.210 1.00  45.73 0 B 1
ATOM   3273 N N   . SER . . 214 ? -25.173  1.043 -22.635 1.00  39.45 0 B 1
ATOM   3274 C CA  . SER . . 214 ? -24.592  2.197 -23.300 1.00  42.43 0 B 1
ATOM   3275 C C   . SER . . 214 ? -23.502  2.827 -22.441 1.00  45.70 0 B 1
ATOM   3276 O O   . SER . . 214 ? -23.635  2.935 -21.219 1.00  49.12 0 B 1
ATOM   3277 C CB  . SER . . 214 ? -25.686  3.223 -23.598 1.00  52.45 0 B 1
ATOM   3278 O OG  . SER . . 214 ? -26.747  2.644 -24.355 1.00  62.62 0 B 1
ATOM   3279 N N   . GLY . . 215 ? -22.404  3.217 -23.083 1.00  42.41 0 B 1
ATOM   3280 C CA  . GLY . . 215 ? -21.319  3.881 -22.399 1.00  34.86 0 B 1
ATOM   3281 C C   . GLY . . 215 ? -20.325  2.971 -21.700 1.00  42.57 0 B 1
ATOM   3282 O O   . GLY . . 215 ? -19.320  3.473 -21.182 1.00  48.20 0 B 1
ATOM   3283 N N   . ILE . . 216 ? -20.565  1.662 -21.678 1.00  32.05 0 B 1
ATOM   3284 C CA  . ILE . . 216 ? -19.672  0.696 -21.050 1.00  36.40 0 B 1
ATOM   3285 C C   . ILE . . 216 ? -18.728  0.192 -22.139 1.00  47.24 0 B 1
ATOM   3286 O O   . ILE . . 216 ? -19.171 -0.080 -23.263 1.00  38.63 0 B 1
ATOM   3287 C CB  . ILE . . 216 ? -20.437 -0.470 -20.402 1.00  34.05 0 B 1
ATOM   3288 C CG1 . ILE . . 216 ? -21.576  0.024 -19.485 1.00  38.42 0 B 1
ATOM   3289 C CG2 . ILE . . 216 ? -19.464 -1.404 -19.694 1.00  34.96 0 B 1
ATOM   3290 C CD1 . ILE . . 216 ? -21.153  0.814 -18.260 1.00  34.65 0 B 1
ATOM   3291 N N   . PRO . . 217 ? -17.431  0.080 -21.855 1.00  46.60 0 B 1
ATOM   3292 C CA  . PRO . . 217 ? -16.482 -0.406 -22.865 1.00  41.43 0 B 1
ATOM   3293 C C   . PRO . . 217 ? -16.781 -1.833 -23.313 1.00  45.29 0 B 1
ATOM   3294 O O   . PRO . . 217 ? -17.293 -2.662 -22.556 1.00  45.44 0 B 1
ATOM   3295 C CB  . PRO . . 217 ? -15.136 -0.330 -22.127 1.00  37.70 0 B 1
ATOM   3296 C CG  . PRO . . 217 ? -15.342  0.769 -21.136 1.00  39.76 0 B 1
ATOM   3297 C CD  . PRO . . 217 ? -16.745  0.584 -20.655 1.00  36.30 0 B 1
ATOM   3298 N N   . SER . . 218 ? -16.431 -2.121 -24.567 1.00  41.27 0 B 1
ATOM   3299 C CA  . SER . . 218 ? -16.696 -3.430 -25.146 1.00  39.94 0 B 1
ATOM   3300 C C   . SER . . 218 ? -15.862 -4.542 -24.523 1.00  47.69 0 B 1
ATOM   3301 O O   . SER . . 218 ? -16.140 -5.716 -24.796 1.00  44.99 0 B 1
ATOM   3302 C CB  . SER . . 218 ? -16.453 -3.398 -26.658 1.00  41.10 0 B 1
ATOM   3303 O OG  . SER . . 218 ? -15.159 -2.907 -26.974 1.00  57.82 0 B 1
ATOM   3304 N N   . ARG . . 219 ? -14.813 -4.217 -23.758 1.00  42.26 0 B 1
ATOM   3305 C CA  . ARG . . 219 ? -14.078 -5.267 -23.059 1.00  39.23 0 B 1
ATOM   3306 C C   . ARG . . 219 ? -14.921 -5.943 -21.985 1.00  42.63 0 B 1
ATOM   3307 O O   . ARG . . 219 ? -14.540 -7.015 -21.495 1.00  37.26 0 B 1
ATOM   3308 C CB  . ARG . . 219 ? -12.801 -4.712 -22.434 1.00  39.59 0 B 1
ATOM   3309 C CG  . ARG . . 219 ? -13.000 -3.444 -21.654 1.00  43.40 0 B 1
ATOM   3310 C CD  . ARG . . 219 ? -11.676 -2.755 -21.447 1.00  42.07 0 B 1
ATOM   3311 N NE  . ARG . . 219 ? -11.760 -1.697 -20.452 1.00  42.37 0 B 1
ATOM   3312 C CZ  . ARG . . 219 ? -11.610 -1.892 -19.158 1.00  34.52 0 B 1
ATOM   3313 N NH1 . ARG . . 219 ? -11.364 -3.097 -18.678 1.00  36.94 1 B 1
ATOM   3314 N NH2 . ARG . . 219 ? -11.687 -0.850 -18.333 1.00  41.56 0 B 1
ATOM   3315 N N   . PHE . . 220 ? -16.049 -5.346 -21.613 1.00  42.33 0 B 1
ATOM   3316 C CA  . PHE . . 220 ? -17.022 -6.003 -20.758 1.00  45.63 0 B 1
ATOM   3317 C C   . PHE . . 220 ? -17.961 -6.774 -21.675 1.00  45.92 0 B 1
ATOM   3318 O O   . PHE . . 220 ? -18.420 -6.235 -22.690 1.00  44.06 0 B 1
ATOM   3319 C CB  . PHE . . 220 ? -17.808 -4.986 -19.924 1.00  35.03 0 B 1
ATOM   3320 C CG  . PHE . . 220 ? -16.988 -4.307 -18.861 1.00  48.13 0 B 1
ATOM   3321 C CD1 . PHE . . 220 ? -16.143 -3.247 -19.188 1.00  39.72 0 B 1
ATOM   3322 C CD2 . PHE . . 220 ? -17.034 -4.746 -17.532 1.00  35.87 0 B 1
ATOM   3323 C CE1 . PHE . . 220 ? -15.375 -2.625 -18.209 1.00  36.82 0 B 1
ATOM   3324 C CE2 . PHE . . 220 ? -16.288 -4.121 -16.558 1.00  31.22 0 B 1
ATOM   3325 C CZ  . PHE . . 220 ? -15.452 -3.053 -16.891 1.00  33.14 0 B 1
ATOM   3326 N N   . SER . . 221 ? -18.177 -8.047 -21.370 1.00  33.94 0 B 1
ATOM   3327 C CA  . SER . . 221 ? -19.101 -8.866 -22.135 1.00  34.66 0 B 1
ATOM   3328 C C   . SER . . 221 ? -19.754 -9.872 -21.199 1.00  30.14 0 B 1
ATOM   3329 O O   . SER . . 221 ? -19.134 -10.344 -20.243 1.00  41.56 0 B 1
ATOM   3330 C CB  . SER . . 221 ? -18.369 -9.534 -23.328 1.00  32.74 0 B 1
ATOM   3331 O OG  . SER . . 221 ? -17.925 -10.846 -23.029 1.00  41.75 0 B 1
ATOM   3332 N N   . GLY . . 222 ? -21.004 -10.204 -21.491 1.00  34.79 0 B 1
ATOM   3333 C CA  . GLY . . 222 ? -21.736 -11.185 -20.713 1.00  32.23 0 B 1
ATOM   3334 C C   . GLY . . 222 ? -22.307 -12.276 -21.597 1.00  38.69 0 B 1
ATOM   3335 O O   . GLY . . 222 ? -22.616 -12.061 -22.768 1.00  37.80 0 B 1
ATOM   3336 N N   . SER . . 223 ? -22.468 -13.458 -21.006 1.00  41.54 0 B 1
ATOM   3337 C CA  . SER . . 223 ? -22.965 -14.599 -21.754 1.00  42.14 0 B 1
ATOM   3338 C C   . SER . . 223 ? -23.777 -15.504 -20.840 1.00  46.76 0 B 1
ATOM   3339 O O   . SER . . 223 ? -23.602 -15.507 -19.614 1.00  44.50 0 B 1
ATOM   3340 C CB  . SER . . 223 ? -21.803 -15.378 -22.389 1.00  34.43 0 B 1
ATOM   3341 O OG  . SER . . 223 ? -22.289 -16.318 -23.330 1.00  56.65 0 B 1
ATOM   3342 N N   . GLY . . 224 ? -24.660 -16.295 -21.463 1.00  42.46 0 B 1
ATOM   3343 C CA  . GLY . . 224 ? -25.441 -17.267 -20.727 1.00  42.20 0 B 1
ATOM   3344 C C   . GLY . . 224 ? -26.937 -17.145 -20.945 1.00  49.10 0 B 1
ATOM   3345 O O   . GLY . . 224 ? -27.423 -16.108 -21.420 1.00  41.32 0 B 1
ATOM   3346 N N   . SER . . 225 ? -27.664 -18.221 -20.639 1.00  53.84 0 B 1
ATOM   3347 C CA  . SER . . 225 ? -29.120 -18.286 -20.733 1.00  52.11 0 B 1
ATOM   3348 C C   . SER . . 225 ? -29.593 -19.479 -19.909 1.00  56.52 0 B 1
ATOM   3349 O O   . SER . . 225 ? -28.909 -20.504 -19.854 1.00  63.98 0 B 1
ATOM   3350 C CB  . SER . . 225 ? -29.571 -18.419 -22.192 1.00  48.58 0 B 1
ATOM   3351 O OG  . SER . . 225 ? -30.974 -18.255 -22.318 1.00  67.32 0 B 1
ATOM   3352 N N   . GLY . . 226 ? -30.778 -19.361 -19.302 1.00  48.54 0 B 1
ATOM   3353 C CA  . GLY . . 226 ? -31.276 -20.413 -18.425 1.00  50.87 0 B 1
ATOM   3354 C C   . GLY . . 226 ? -30.792 -20.295 -16.988 1.00  55.03 0 B 1
ATOM   3355 O O   . GLY . . 226 ? -31.431 -19.612 -16.180 1.00  45.12 0 B 1
ATOM   3356 N N   . THR . . 227 ? -29.701 -20.984 -16.626 1.00  48.47 0 B 1
ATOM   3357 C CA  . THR . . 227 ? -29.191 -20.865 -15.261 1.00  45.52 0 B 1
ATOM   3358 C C   . THR . . 227 ? -27.723 -20.466 -15.173 1.00  40.50 0 B 1
ATOM   3359 O O   . THR . . 227 ? -27.344 -19.881 -14.154 1.00  42.83 0 B 1
ATOM   3360 C CB  . THR . . 227 ? -29.401 -22.171 -14.471 1.00  40.89 0 B 1
ATOM   3361 C CG2 . THR . . 227 ? -30.876 -22.405 -14.189 1.00  34.07 0 B 1
ATOM   3362 O OG1 . THR . . 227 ? -28.887 -23.281 -15.214 1.00  51.69 0 B 1
ATOM   3363 N N   . ASP . . 228 ? -26.919 -20.638 -16.228 1.00  41.49 0 B 1
ATOM   3364 C CA  . ASP . . 228 ? -25.468 -20.441 -16.152 1.00  40.99 0 B 1
ATOM   3365 C C   . ASP . . 228 ? -25.039 -19.213 -16.948 1.00  44.49 0 B 1
ATOM   3366 O O   . ASP . . 228 ? -25.144 -19.201 -18.177 1.00  48.47 0 B 1
ATOM   3367 C CB  . ASP . . 228 ? -24.707 -21.662 -16.675 1.00  55.14 0 B 1
ATOM   3368 C CG  . ASP . . 228 ? -24.974 -22.931 -15.870 1.00  58.66 0 B 1
ATOM   3369 O OD1 . ASP . . 228 ? -25.518 -22.844 -14.751 1.00  61.60 0 B 1
ATOM   3370 O OD2 . ASP . . 228 ? -24.602 -24.024 -16.351 1.00  60.76 -1 B 1
ATOM   3371 N N   . PHE . . 229 ? -24.447 -18.234 -16.264 1.00  38.76 0 B 1
ATOM   3372 C CA  . PHE . . 229 ? -24.085 -16.956 -16.867 1.00  45.18 0 B 1
ATOM   3373 C C   . PHE . . 229 ? -22.645 -16.597 -16.504 1.00  40.78 0 B 1
ATOM   3374 O O   . PHE . . 229 ? -22.099 -17.090 -15.510 1.00  35.44 0 B 1
ATOM   3375 C CB  . PHE . . 229 ? -25.037 -15.828 -16.396 1.00  36.81 0 B 1
ATOM   3376 C CG  . PHE . . 229 ? -26.487 -16.047 -16.754 1.00  45.71 0 B 1
ATOM   3377 C CD1 . PHE . . 229 ? -27.317 -16.816 -15.938 1.00  38.99 0 B 1
ATOM   3378 C CD2 . PHE . . 229 ? -27.026 -15.474 -17.904 1.00  40.85 0 B 1
ATOM   3379 C CE1 . PHE . . 229 ? -28.663 -17.007 -16.265 1.00  43.45 0 B 1
ATOM   3380 C CE2 . PHE . . 229 ? -28.371 -15.652 -18.230 1.00  44.23 0 B 1
ATOM   3381 C CZ  . PHE . . 229 ? -29.191 -16.423 -17.411 1.00  40.06 0 B 1
ATOM   3382 N N   . THR . . 230 ? -22.021 -15.746 -17.331 1.00  38.51 0 B 1
ATOM   3383 C CA  . THR . . 230 ? -20.659 -15.276 -17.078 1.00  40.59 0 B 1
ATOM   3384 C C   . THR . . 230 ? -20.532 -13.806 -17.439 1.00  34.70 0 B 1
ATOM   3385 O O   . THR . . 230 ? -21.172 -13.314 -18.369 1.00  38.83 0 B 1
ATOM   3386 C CB  . THR . . 230 ? -19.563 -16.039 -17.873 1.00  34.44 0 B 1
ATOM   3387 C CG2 . THR . . 230 ? -19.464 -17.487 -17.433 1.00  33.66 0 B 1
ATOM   3388 O OG1 . THR . . 230 ? -19.853 -15.989 -19.276 1.00  46.57 0 B 1
ATOM   3389 N N   . LEU . . 231 ? -19.687 -13.117 -16.685 1.00  38.21 0 B 1
ATOM   3390 C CA  . LEU . . 231 ? -19.204 -11.786 -17.017 1.00  37.80 0 B 1
ATOM   3391 C C   . LEU . . 231 ? -17.711 -11.891 -17.281 1.00  36.38 0 B 1
ATOM   3392 O O   . LEU . . 231 ? -16.971 -12.394 -16.434 1.00  37.93 0 B 1
ATOM   3393 C CB  . LEU . . 231 ? -19.453 -10.797 -15.872 1.00  36.67 0 B 1
ATOM   3394 C CG  . LEU . . 231 ? -18.734 -9.469 -16.116 1.00  35.26 0 B 1
ATOM   3395 C CD1 . LEU . . 231 ? -19.351 -8.829 -17.374 1.00  36.95 0 B 1
ATOM   3396 C CD2 . LEU . . 231 ? -18.822 -8.539 -14.932 1.00  29.90 0 B 1
ATOM   3397 N N   . THR . . 232 ? -17.267 -11.419 -18.441 1.00  33.57 0 B 1
ATOM   3398 C CA  . THR . . 232 ? -15.859 -11.472 -18.817 1.00  35.32 0 B 1
ATOM   3399 C C   . THR . . 232 ? -15.338 -10.052 -18.970 1.00  36.83 0 B 1
ATOM   3400 O O   . THR . . 232 ? -15.905 -9.258 -19.728 1.00  38.69 0 B 1
ATOM   3401 C CB  . THR . . 232 ? -15.634 -12.224 -20.142 1.00  37.65 0 B 1
ATOM   3402 C CG2 . THR . . 232 ? -14.156 -12.228 -20.501 1.00  35.63 0 B 1
ATOM   3403 O OG1 . THR . . 232 ? -16.078 -13.576 -20.026 1.00  37.47 0 B 1
ATOM   3404 N N   . ILE . . 233 ? -14.259 -9.732 -18.267 1.00  36.54 0 B 1
ATOM   3405 C CA  . ILE . . 233 ? -13.600 -8.438 -18.405 1.00  32.79 0 B 1
ATOM   3406 C C   . ILE . . 233 ? -12.221 -8.689 -18.988 1.00  34.55 0 B 1
ATOM   3407 O O   . ILE . . 233 ? -11.402 -9.380 -18.376 1.00  38.93 0 B 1
ATOM   3408 C CB  . ILE . . 233 ? -13.493 -7.690 -17.072 1.00  30.43 0 B 1
ATOM   3409 C CG1 . ILE . . 233 ? -14.763 -7.856 -16.253 1.00  32.31 0 B 1
ATOM   3410 C CG2 . ILE . . 233 ? -13.232 -6.224 -17.321 1.00  35.35 0 B 1
ATOM   3411 C CD1 . ILE . . 233 ? -14.624 -7.234 -14.851 1.00  35.61 0 B 1
ATOM   3412 N N   . SER . . 234 ? -11.965 -8.130 -20.163 1.00  39.94 0 B 1
ATOM   3413 C CA  . SER . . 234 ? -10.696 -8.266 -20.858 1.00  37.29 0 B 1
ATOM   3414 C C   . SER . . 234 ? -9.938 -6.936 -20.842 1.00  37.39 0 B 1
ATOM   3415 O O   . SER . . 234 ? -10.485 -5.890 -20.479 1.00  40.19 0 B 1
ATOM   3416 C CB  . SER . . 234 ? -10.941 -8.808 -22.275 1.00  33.00 0 B 1
ATOM   3417 O OG  . SER . . 234 ? -11.244 -7.796 -23.218 1.00  40.72 0 B 1
ATOM   3418 N N   . SER . . 235 ? -8.645 -7.001 -21.167 1.00  38.27 0 B 1
ATOM   3419 C CA  . SER . . 235 ? -7.741 -5.844 -21.135 1.00  38.68 0 B 1
ATOM   3420 C C   . SER . . 235 ? -7.908 -5.063 -19.832 1.00  36.58 0 B 1
ATOM   3421 O O   . SER . . 235 ? -8.150 -3.860 -19.835 1.00  34.27 0 B 1
ATOM   3422 C CB  . SER . . 235 ? -7.981 -4.921 -22.340 1.00  32.21 0 B 1
ATOM   3423 O OG  . SER . . 235 ? -7.887 -5.613 -23.558 1.00  52.67 0 B 1
ATOM   3424 N N   . LEU . . 236 ? -7.755 -5.772 -18.709 1.00  42.93 0 B 1
ATOM   3425 C CA  . LEU . . 236 ? -8.027 -5.177 -17.404 1.00  37.01 0 B 1
ATOM   3426 C C   . LEU . . 236 ? -7.203 -3.913 -17.185 1.00  39.98 0 B 1
ATOM   3427 O O   . LEU . . 236 ? -6.055 -3.800 -17.623 1.00  37.13 0 B 1
ATOM   3428 C CB  . LEU . . 236 ? -7.748 -6.187 -16.295 1.00  37.31 0 B 1
ATOM   3429 C CG  . LEU . . 236 ? -8.826 -7.252 -16.042 1.00  39.30 0 B 1
ATOM   3430 C CD1 . LEU . . 236 ? -8.230 -8.419 -15.285 1.00  41.80 0 B 1
ATOM   3431 C CD2 . LEU . . 236 ? -10.030 -6.710 -15.304 1.00  36.81 0 B 1
ATOM   3432 N N   . GLU . . 237 ? -7.819 -2.943 -16.543 1.00  40.35 0 B 1
ATOM   3433 C CA  . GLU . . 237 ? -7.186 -1.698 -16.165 1.00  40.99 0 B 1
ATOM   3434 C C   . GLU . . 237 ? -7.219 -1.543 -14.654 1.00  45.84 0 B 1
ATOM   3435 O O   . GLU . . 237 ? -8.071 -2.137 -13.978 1.00  36.81 0 B 1
ATOM   3436 C CB  . GLU . . 237 ? -7.906 -0.527 -16.833 1.00  42.32 0 B 1
ATOM   3437 C CG  . GLU . . 237 ? -7.868 -0.662 -18.321 1.00  48.21 0 B 1
ATOM   3438 C CD  . GLU . . 237 ? -8.683  0.392 -19.014 1.00  61.16 0 B 1
ATOM   3439 O OE1 . GLU . . 237 ? -9.105  1.361 -18.338 1.00  53.24 0 B 1
ATOM   3440 O OE2 . GLU . . 237 ? -8.902  0.239 -20.236 1.00  67.42 -1 B 1
ATOM   3441 N N   . PRO . . 238 ? -6.300 -0.751 -14.092 1.00  51.70 0 B 1
ATOM   3442 C CA  . PRO . . 238 ? -6.286 -0.538 -12.634 1.00  36.05 0 B 1
ATOM   3443 C C   . PRO . . 238 ? -7.586 -0.022 -12.082 1.00  42.64 0 B 1
ATOM   3444 O O   . PRO . . 238 ? -7.879 -0.275 -10.911 1.00  51.04 0 B 1
ATOM   3445 C CB  . PRO . . 238 ? -5.170  0.498 -12.450 1.00  37.88 0 B 1
ATOM   3446 C CG  . PRO . . 238 ? -4.229  0.174 -13.571 1.00  48.38 0 B 1
ATOM   3447 C CD  . PRO . . 238 ? -5.143 -0.119 -14.739 1.00  56.72 0 B 1
ATOM   3448 N N   . GLU . . 239 ? -8.390  0.664 -12.889 1.00  45.10 0 B 1
ATOM   3449 C CA  . GLU . . 239 ? -9.643  1.252 -12.438 1.00  46.59 0 B 1
ATOM   3450 C C   . GLU . . 239 ? -10.784  0.249 -12.407 1.00  46.28 0 B 1
ATOM   3451 O O   . GLU . . 239 ? -11.892  0.619 -12.003 1.00  43.31 0 B 1
ATOM   3452 C CB  . GLU . . 239 ? -10.015  2.435 -13.328 1.00  54.72 0 B 1
ATOM   3453 C CG  . GLU . . 239 ? -9.721  2.175 -14.800 1.00  77.36 0 B 1
ATOM   3454 C CD  . GLU . . 239 ? -8.554  3.014 -15.321 1.00  92.00 0 B 1
ATOM   3455 O OE1 . GLU . . 239 ? -8.789  3.936 -16.150 1.00  83.01 0 B 1
ATOM   3456 O OE2 . GLU . . 239 ? -7.405  2.749 -14.876 1.00  86.56 -1 B 1
ATOM   3457 N N   . ASP . . 240 ? -10.542 -0.998 -12.822 1.00  40.79 0 B 1
ATOM   3458 C CA  . ASP . . 240 ? -11.561 -2.044 -12.810 1.00  45.11 0 B 1
ATOM   3459 C C   . ASP . . 240 ? -11.755 -2.659 -11.431 1.00  44.35 0 B 1
ATOM   3460 O O   . ASP . . 240 ? -12.683 -3.451 -11.247 1.00  50.84 0 B 1
ATOM   3461 C CB  . ASP . . 240 ? -11.231 -3.134 -13.838 1.00  40.72 0 B 1
ATOM   3462 C CG  . ASP . . 240 ? -11.277 -2.614 -15.278 1.00  44.67 0 B 1
ATOM   3463 O OD1 . ASP . . 240 ? -12.042 -1.662 -15.551 1.00  45.96 0 B 1
ATOM   3464 O OD2 . ASP . . 240 ? -10.525 -3.134 -16.133 1.00  44.64 -1 B 1
ATOM   3465 N N   . PHE . . 241 ? -10.928 -2.298 -10.460 1.00  40.18 0 B 1
ATOM   3466 C CA  . PHE . . 241 ? -11.135 -2.750 -9.091 1.00  45.71 0 B 1
ATOM   3467 C C   . PHE . . 241 ? -12.486 -2.267 -8.575 1.00  41.49 0 B 1
ATOM   3468 O O   . PHE . . 241 ? -12.842 -1.096 -8.740 1.00  43.56 0 B 1
ATOM   3469 C CB  . PHE . . 241 ? -10.012 -2.236 -8.185 1.00  40.56 0 B 1
ATOM   3470 C CG  . PHE . . 241 ? -10.260 -0.859 -7.623 1.00  41.44 0 B 1
ATOM   3471 C CD1 . PHE . . 241 ? -10.982 -0.686 -6.440 1.00  43.86 0 B 1
ATOM   3472 C CD2 . PHE . . 241 ? -9.744  0.262 -8.254 1.00  49.42 0 B 1
ATOM   3473 C CE1 . PHE . . 241 ? -11.207  0.583 -5.921 1.00  42.84 0 B 1
ATOM   3474 C CE2 . PHE . . 241 ? -9.955  1.531 -7.734 1.00  51.22 0 B 1
ATOM   3475 C CZ  . PHE . . 241 ? -10.687  1.691 -6.568 1.00  46.29 0 B 1
ATOM   3476 N N   . ALA . . 242 ? -13.290 -3.192 -8.072 1.00  39.35 0 B 1
ATOM   3477 C CA  . ALA . . 242 ? -14.608 -2.861 -7.539 1.00  42.27 0 B 1
ATOM   3478 C C   . ALA . . 242 ? -15.250 -4.131 -7.000 1.00  44.28 0 B 1
ATOM   3479 O O   . ALA . . 242 ? -14.647 -5.210 -6.989 1.00  48.82 0 B 1
ATOM   3480 C CB  . ALA . . 242 ? -15.500 -2.216 -8.605 1.00  42.91 0 B 1
ATOM   3481 N N   . MET . . 243 ? -16.498 -3.985 -6.577 1.00  39.19 0 B 1
ATOM   3482 C CA  . MET . . 243 ? -17.382 -5.096 -6.268 1.00  39.18 0 B 1
ATOM   3483 C C   . MET . . 243 ? -18.268 -5.295 -7.494 1.00  43.59 0 B 1
ATOM   3484 O O   . MET . . 243 ? -18.811 -4.325 -8.033 1.00  44.83 0 B 1
ATOM   3485 C CB  . MET . . 243 ? -18.233 -4.782 -5.035 1.00  48.12 0 B 1
ATOM   3486 C CG  . MET . . 243 ? -17.587 -5.142 -3.698 1.00  58.08 0 B 1
ATOM   3487 S SD  . MET . . 243 ? -17.690 -6.892 -3.294 1.00  59.87 0 B 1
ATOM   3488 C CE  . MET . . 243 ? -16.288 -7.016 -2.188 1.00  66.41 0 B 1
ATOM   3489 N N   . TYR . . 244 ? -18.427 -6.535 -7.925 1.00  33.14 0 B 1
ATOM   3490 C CA  . TYR . . 244 ? -19.275 -6.850 -9.054 1.00  28.69 0 B 1
ATOM   3491 C C   . TYR . . 244 ? -20.430 -7.696 -8.547 1.00  33.92 0 B 1
ATOM   3492 O O   . TYR . . 244 ? -20.262 -8.509 -7.637 1.00  34.80 0 B 1
ATOM   3493 C CB  . TYR . . 244 ? -18.496 -7.582 -10.154 1.00  33.94 0 B 1
ATOM   3494 C CG  . TYR . . 244 ? -17.534 -6.657 -10.837 1.00  34.96 0 B 1
ATOM   3495 C CD1 . TYR . . 244 ? -17.941 -5.895 -11.931 1.00  32.12 0 B 1
ATOM   3496 C CD2 . TYR . . 244 ? -16.228 -6.500 -10.364 1.00  36.76 0 B 1
ATOM   3497 C CE1 . TYR . . 244 ? -17.076 -5.014 -12.541 1.00  34.08 0 B 1
ATOM   3498 C CE2 . TYR . . 244 ? -15.350 -5.617 -10.977 1.00  38.23 0 B 1
ATOM   3499 C CZ  . TYR . . 244 ? -15.785 -4.884 -12.068 1.00  34.18 0 B 1
ATOM   3500 O OH  . TYR . . 244 ? -14.947 -4.002 -12.690 1.00  36.61 0 B 1
ATOM   3501 N N   . TYR . . 245 ? -21.619 -7.450 -9.082 1.00  31.81 0 B 1
ATOM   3502 C CA  . TYR . . 245 ? -22.804 -8.178 -8.656 1.00  33.97 0 B 1
ATOM   3503 C C   . TYR . . 245 ? -23.625 -8.530 -9.881 1.00  33.47 0 B 1
ATOM   3504 O O   . TYR . . 245 ? -23.748 -7.717 -10.801 1.00  39.40 0 B 1
ATOM   3505 C CB  . TYR . . 245 ? -23.687 -7.368 -7.679 1.00  32.83 0 B 1
ATOM   3506 C CG  . TYR . . 245 ? -23.102 -7.044 -6.309 1.00  31.85 0 B 1
ATOM   3507 C CD1 . TYR . . 245 ? -22.403 -5.852 -6.088 1.00  37.50 0 B 1
ATOM   3508 C CD2 . TYR . . 245 ? -23.282 -7.907 -5.230 1.00  37.51 0 B 1
ATOM   3509 C CE1 . TYR . . 245 ? -21.882 -5.532 -4.830 1.00  41.36 0 B 1
ATOM   3510 C CE2 . TYR . . 245 ? -22.778 -7.595 -3.960 1.00  42.82 0 B 1
ATOM   3511 C CZ  . TYR . . 245 ? -22.073 -6.410 -3.768 1.00  51.22 0 B 1
ATOM   3512 O OH  . TYR . . 245 ? -21.559 -6.101 -2.517 1.00  54.27 0 B 1
ATOM   3513 N N   . CYS . . 246 ? -24.166 -9.742 -9.907 1.00  37.05 0 B 1
ATOM   3514 C CA  . CYS . . 246 ? -25.159 -10.096 -10.910 1.00  35.76 0 B 1
ATOM   3515 C C   . CYS . . 246 ? -26.547 -10.003 -10.302 1.00  28.57 0 B 1
ATOM   3516 O O   . CYS . . 246 ? -26.740 -10.122 -9.090 1.00  33.42 0 B 1
ATOM   3517 C CB  . CYS . . 246 ? -24.928 -11.498 -11.486 1.00  30.17 0 B 1
ATOM   3518 S SG  . CYS . . 246 ? -25.161 -12.842 -10.323 1.00  40.29 0 B 1
ATOM   3519 N N   . GLN . . 247 ? -27.523 -9.805 -11.173 1.00  33.72 0 B 1
ATOM   3520 C CA  . GLN . . 247 ? -28.899 -9.599 -10.746 1.00  32.40 0 B 1
ATOM   3521 C C   . GLN . . 247 ? -29.804 -10.184 -11.812 1.00  35.53 0 B 1
ATOM   3522 O O   . GLN . . 247 ? -29.694 -9.804 -12.983 1.00  41.09 0 B 1
ATOM   3523 C CB  . GLN . . 247 ? -29.185 -8.105 -10.553 1.00  26.13 0 B 1
ATOM   3524 C CG  . GLN . . 247 ? -30.484 -7.821 -9.815 1.00  33.45 0 B 1
ATOM   3525 C CD  . GLN . . 247 ? -31.316 -6.744 -10.473 1.00  34.06 0 B 1
ATOM   3526 N NE2 . GLN . . 247 ? -32.548 -7.094 -10.845 1.00  36.72 0 B 1
ATOM   3527 O OE1 . GLN . . 247 ? -30.858 -5.614 -10.658 1.00  35.45 0 B 1
ATOM   3528 N N   . GLN . . 248 ? -30.688 -11.100 -11.425 1.00  32.13 0 B 1
ATOM   3529 C CA  . GLN . . 248 ? -31.717 -11.555 -12.354 1.00  36.56 0 B 1
ATOM   3530 C C   . GLN . . 248 ? -32.829 -10.506 -12.404 1.00  42.23 0 B 1
ATOM   3531 O O   . GLN . . 248 ? -33.249 -9.978 -11.365 1.00  39.72 0 B 1
ATOM   3532 C CB  . GLN . . 248 ? -32.258 -12.930 -11.949 1.00  32.54 0 B 1
ATOM   3533 C CG  . GLN . . 248 ? -32.985 -12.961 -10.595 1.00  42.75 0 B 1
ATOM   3534 C CD  . GLN . . 248 ? -34.465 -12.599 -10.685 1.00  40.32 0 B 1
ATOM   3535 N NE2 . GLN . . 248 ? -35.045 -12.168 -9.560 1.00  36.04 0 B 1
ATOM   3536 O OE1 . GLN . . 248 ? -35.075 -12.695 -11.753 1.00  46.43 0 B 1
ATOM   3537 N N   . HIS . . 249 ? -33.254 -10.145 -13.612 1.00  40.25 0 B 1
ATOM   3538 C CA  . HIS . . 249 ? -34.388 -9.242 -13.792 1.00  40.11 0 B 1
ATOM   3539 C C   . HIS . . 249 ? -35.494 -9.935 -14.583 1.00  45.07 0 B 1
ATOM   3540 O O   . HIS . . 249 ? -36.130 -9.345 -15.459 1.00  44.99 0 B 1
ATOM   3541 C CB  . HIS . . 249 ? -33.972 -7.928 -14.457 1.00  38.06 0 B 1
ATOM   3542 C CG  . HIS . . 249 ? -33.206 -8.098 -15.733 1.00  40.73 0 B 1
ATOM   3543 C CD2 . HIS . . 249 ? -31.915 -8.435 -15.961 1.00  39.61 0 B 1
ATOM   3544 N ND1 . HIS . . 249 ? -33.773 -7.896 -16.975 1.00  42.27 0 B 1
ATOM   3545 C CE1 . HIS . . 249 ? -32.866 -8.110 -17.911 1.00  45.39 0 B 1
ATOM   3546 N NE2 . HIS . . 249 ? -31.727 -8.430 -17.322 1.00  43.56 0 B 1
ATOM   3547 N N   . ASN . . 250 ? -35.703 -11.218 -14.293 1.00  44.13 0 B 1
ATOM   3548 C CA  . ASN . . 250 ? -36.748 -12.008 -14.931 1.00  46.17 0 B 1
ATOM   3549 C C   . ASN . . 250 ? -38.058 -12.050 -14.140 1.00  42.86 0 B 1
ATOM   3550 O O   . ASN . . 250 ? -39.110 -12.315 -14.733 1.00  34.07 0 B 1
ATOM   3551 C CB  . ASN . . 250 ? -36.237 -13.434 -15.151 1.00  45.99 0 B 1
ATOM   3552 C CG  . ASN . . 250 ? -37.253 -14.318 -15.817 1.00  48.97 0 B 1
ATOM   3553 N ND2 . ASN . . 250 ? -37.773 -15.326 -15.090 1.00  50.30 0 B 1
ATOM   3554 O OD1 . ASN . . 250 ? -37.578 -14.098 -16.976 1.00  49.92 0 B 1
ATOM   3555 N N   . GLU . . 251 ? -38.018 -11.830 -12.821 1.00  42.49 0 B 1
ATOM   3556 C CA  . GLU . . 251 ? -39.214 -11.904 -11.993 1.00  36.38 0 B 1
ATOM   3557 C C   . GLU . . 251 ? -38.938 -11.246 -10.652 1.00  45.79 0 B 1
ATOM   3558 O O   . GLU . . 251 ? -37.791 -11.142 -10.212 1.00  43.82 0 B 1
ATOM   3559 C CB  . GLU . . 251 ? -39.656 -13.354 -11.770 1.00  34.54 0 B 1
ATOM   3560 C CG  . GLU . . 251 ? -38.712 -14.109 -10.845 1.00  48.51 0 B 1
ATOM   3561 C CD  . GLU . . 251 ? -38.910 -15.615 -10.861 1.00  53.37 0 B 1
ATOM   3562 O OE1 . GLU . . 251 ? -38.583 -16.235 -11.901 1.00  58.14 0 B 1
ATOM   3563 O OE2 . GLU . . 251 ? -39.352 -16.176 -9.825 1.00  49.18 -1 B 1
ATOM   3564 N N   . TYR . . 252 ? -39.999 -10.862 -9.997 1.00  43.80 0 B 1
ATOM   3565 C CA  . TYR . . 252 ? -39.934 -10.357 -8.640 1.00  39.92 0 B 1
ATOM   3566 C C   . TYR . . 252 ? -40.077 -11.500 -7.639 1.00  44.77 0 B 1
ATOM   3567 O O   . TYR . . 252 ? -40.764 -12.490 -7.908 1.00  45.40 0 B 1
ATOM   3568 C CB  . TYR . . 252 ? -41.041 -9.331 -8.411 1.00  41.52 0 B 1
ATOM   3569 C CG  . TYR . . 252 ? -40.707 -7.999 -9.021 1.00  42.75 0 B 1
ATOM   3570 C CD1 . TYR . . 252 ? -39.637 -7.259 -8.535 1.00  32.21 0 B 1
ATOM   3571 C CD2 . TYR . . 252 ? -41.448 -7.480 -10.095 1.00  39.19 0 B 1
ATOM   3572 C CE1 . TYR . . 252 ? -39.315 -6.041 -9.083 1.00  42.50 0 B 1
ATOM   3573 C CE2 . TYR . . 252 ? -41.135 -6.234 -10.656 1.00  32.11 0 B 1
ATOM   3574 C CZ  . TYR . . 252 ? -40.061 -5.528 -10.142 1.00  41.55 0 B 1
ATOM   3575 O OH  . TYR . . 252 ? -39.688 -4.305 -10.652 1.00  44.07 0 B 1
ATOM   3576 N N   . PRO . . 253 ? -39.402 -11.409 -6.484 1.00  49.83 0 B 1
ATOM   3577 C CA  . PRO . . 253 ? -38.496 -10.326 -6.087 1.00  42.93 0 B 1
ATOM   3578 C C   . PRO . . 253 ? -37.209 -10.360 -6.894 1.00  43.22 0 B 1
ATOM   3579 O O   . PRO . . 253 ? -36.729 -11.442 -7.267 1.00  37.72 0 B 1
ATOM   3580 C CB  . PRO . . 253 ? -38.249 -10.608 -4.594 1.00  39.60 0 B 1
ATOM   3581 C CG  . PRO . . 253 ? -38.352 -12.116 -4.482 1.00  38.75 0 B 1
ATOM   3582 C CD  . PRO . . 253 ? -39.418 -12.508 -5.494 1.00  44.20 0 B 1
ATOM   3583 N N   . TRP . . 254 ? -36.682 -9.173 -7.219 1.00  39.73 0 B 1
ATOM   3584 C CA  . TRP . . 254 ? -35.321 -9.071 -7.729 1.00  36.24 0 B 1
ATOM   3585 C C   . TRP . . 254 ? -34.379 -9.763 -6.752 1.00  43.07 0 B 1
ATOM   3586 O O   . TRP . . 254 ? -34.504 -9.593 -5.533 1.00  39.31 0 B 1
ATOM   3587 C CB  . TRP . . 254 ? -34.900 -7.602 -7.861 1.00  34.46 0 B 1
ATOM   3588 C CG  . TRP . . 254 ? -35.327 -6.874 -9.078 1.00  34.16 0 B 1
ATOM   3589 C CD1 . TRP . . 254 ? -35.981 -7.387 -10.157 1.00  36.82 0 B 1
ATOM   3590 C CD2 . TRP . . 254 ? -35.133 -5.478 -9.352 1.00  35.97 0 B 1
ATOM   3591 C CE2 . TRP . . 254 ? -35.690 -5.224 -10.629 1.00  36.37 0 B 1
ATOM   3592 C CE3 . TRP . . 254 ? -34.543 -4.418 -8.645 1.00  33.90 0 B 1
ATOM   3593 N NE1 . TRP . . 254 ? -36.212 -6.401 -11.086 1.00  34.39 0 B 1
ATOM   3594 C CZ2 . TRP . . 254 ? -35.683 -3.955 -11.219 1.00  38.23 0 B 1
ATOM   3595 C CZ3 . TRP . . 254 ? -34.535 -3.144 -9.228 1.00  39.40 0 B 1
ATOM   3596 C CH2 . TRP . . 254 ? -35.112 -2.925 -10.511 1.00  38.23 0 B 1
ATOM   3597 N N   . THR . . 255 ? -33.446 -10.560 -7.279 1.00  37.18 0 B 1
ATOM   3598 C CA  . THR . . 255 ? -32.440 -11.204 -6.445 1.00  36.70 0 B 1
ATOM   3599 C C   . THR . . 255 ? -31.062 -11.046 -7.073 1.00  37.09 0 B 1
ATOM   3600 O O   . THR . . 255 ? -30.918 -10.994 -8.301 1.00  38.13 0 B 1
ATOM   3601 C CB  . THR . . 255 ? -32.743 -12.684 -6.211 1.00  40.49 0 B 1
ATOM   3602 C CG2 . THR . . 255 ? -33.936 -12.834 -5.260 1.00  34.94 0 B 1
ATOM   3603 O OG1 . THR . . 255 ? -33.040 -13.310 -7.460 1.00  40.86 0 B 1
ATOM   3604 N N   . PHE . . 256 ? -30.050 -10.973 -6.210 1.00  35.97 0 B 1
ATOM   3605 C CA  . PHE . . 256 ? -28.680 -10.660 -6.585 1.00  35.01 0 B 1
ATOM   3606 C C   . PHE . . 256 ? -27.736 -11.792 -6.190 1.00  39.08 0 B 1
ATOM   3607 O O   . PHE . . 256 ? -27.994 -12.535 -5.236 1.00  40.89 0 B 1
ATOM   3608 C CB  . PHE . . 256 ? -28.200 -9.372 -5.906 1.00  32.35 0 B 1
ATOM   3609 C CG  . PHE . . 256 ? -29.017 -8.148 -6.245 1.00  36.00 0 B 1
ATOM   3610 C CD1 . PHE . . 256 ? -30.249 -7.922 -5.631 1.00  33.41 0 B 1
ATOM   3611 C CD2 . PHE . . 256 ? -28.541 -7.212 -7.168 1.00  31.34 0 B 1
ATOM   3612 C CE1 . PHE . . 256 ? -30.994 -6.788 -5.919 1.00  34.47 0 B 1
ATOM   3613 C CE2 . PHE . . 256 ? -29.282 -6.067 -7.474 1.00  32.02 0 B 1
ATOM   3614 C CZ  . PHE . . 256 ? -30.511 -5.859 -6.854 1.00  38.38 0 B 1
ATOM   3615 N N   . GLY . . 257 ? -26.630 -11.909 -6.925 1.00  39.00 0 B 1
ATOM   3616 C CA  . GLY . . 257 ? -25.535 -12.751 -6.499 1.00  32.09 0 B 1
ATOM   3617 C C   . GLY . . 257 ? -24.836 -12.174 -5.274 1.00  37.68 0 B 1
ATOM   3618 O O   . GLY . . 257 ? -25.031 -11.017 -4.891 1.00  37.93 0 B 1
ATOM   3619 N N   . GLY . . 258 ? -24.012 -13.015 -4.636 1.00  40.10 0 B 1
ATOM   3620 C CA  . GLY . . 258 ? -23.339 -12.632 -3.403 1.00  31.67 0 B 1
ATOM   3621 C C   . GLY . . 258 ? -22.259 -11.583 -3.592 1.00  45.03 0 B 1
ATOM   3622 O O   . GLY . . 258 ? -21.810 -10.988 -2.604 1.00  38.36 0 B 1
ATOM   3623 N N   . GLY . . 259 ? -21.818 -11.356 -4.827 1.00  35.88 0 B 1
ATOM   3624 C CA  . GLY . . 259 ? -20.813 -10.337 -5.032 1.00  33.61 0 B 1
ATOM   3625 C C   . GLY . . 259 ? -19.422 -10.923 -5.270 1.00  37.82 0 B 1
ATOM   3626 O O   . GLY . . 259 ? -19.052 -11.983 -4.738 1.00  34.34 0 B 1
ATOM   3627 N N   . THR . . 260 ? -18.631 -10.204 -6.061 1.00  35.77 0 B 1
ATOM   3628 C CA  . THR . . 260 ? -17.260 -10.585 -6.363 1.00  34.69 0 B 1
ATOM   3629 C C   . THR . . 260 ? -16.371 -9.372 -6.201 1.00  41.98 0 B 1
ATOM   3630 O O   . THR . . 260 ? -16.666 -8.309 -6.759 1.00  40.60 0 B 1
ATOM   3631 C CB  . THR . . 260 ? -17.110 -11.097 -7.794 1.00  32.04 0 B 1
ATOM   3632 C CG2 . THR . . 260 ? -15.658 -11.439 -8.083 1.00  29.20 0 B 1
ATOM   3633 O OG1 . THR . . 260 ? -17.929 -12.252 -7.989 1.00  35.94 0 B 1
ATOM   3634 N N   . LYS . . 261 ? -15.268 -9.542 -5.485 1.00  37.58 0 B 1
ATOM   3635 C CA  . LYS . . 261 ? -14.291 -8.484 -5.295 1.00  36.70 0 B 1
ATOM   3636 C C   . LYS . . 261 ? -13.143 -8.732 -6.266 1.00  40.73 0 B 1
ATOM   3637 O O   . LYS . . 261 ? -12.567 -9.827 -6.280 1.00  42.37 0 B 1
ATOM   3638 C CB  . LYS . . 261 ? -13.807 -8.440 -3.843 1.00  42.00 0 B 1
ATOM   3639 C CG  . LYS . . 261 ? -12.765 -7.345 -3.570 1.00  50.70 0 B 1
ATOM   3640 C CD  . LYS . . 261 ? -12.441 -7.217 -2.081 1.00  67.07 0 B 1
ATOM   3641 C CE  . LYS . . 261 ? -11.648 -8.421 -1.559 1.00  69.86 0 B 1
ATOM   3642 N NZ  . LYS . . 261 ? -12.334 -9.117 -0.423 1.00  72.62 1 B 1
ATOM   3643 N N   . LEU . . 262 ? -12.873 -7.741 -7.123 1.00  37.53 0 B 1
ATOM   3644 C CA  . LEU . . 262 ? -11.792 -7.757 -8.104 1.00  34.09 0 B 1
ATOM   3645 C C   . LEU . . 262 ? -10.666 -6.821 -7.679 1.00  37.35 0 B 1
ATOM   3646 O O   . LEU . . 262 ? -10.889 -5.613 -7.540 1.00  47.09 0 B 1
ATOM   3647 C CB  . LEU . . 262 ? -12.305 -7.348 -9.489 1.00  44.36 0 B 1
ATOM   3648 C CG  . LEU . . 262 ? -11.247 -7.266 -10.603 1.00  40.16 0 B 1
ATOM   3649 C CD1 . LEU . . 262 ? -10.531 -8.612 -10.741 1.00  38.12 0 B 1
ATOM   3650 C CD2 . LEU . . 262 ? -11.821 -6.814 -11.971 1.00  36.46 0 B 1
ATOM   3651 N N   . GLU . . 263 ? -9.468 -7.364 -7.474 1.00  34.94 0 B 1
ATOM   3652 C CA  . GLU . . 263 ? -8.291 -6.554 -7.188 1.00  38.28 0 B 1
ATOM   3653 C C   . GLU . . 263 ? -7.336 -6.646 -8.370 1.00  39.75 0 B 1
ATOM   3654 O O   . GLU . . 263 ? -7.100 -7.734 -8.900 1.00  49.47 0 B 1
ATOM   3655 C CB  . GLU . . 263 ? -7.585 -7.042 -5.929 1.00  46.97 0 B 1
ATOM   3656 C CG  . GLU . . 263 ? -6.871 -5.992 -5.121 1.00  63.77 0 B 1
ATOM   3657 C CD  . GLU . . 263 ? -6.361 -6.538 -3.782 1.00  71.22 0 B 1
ATOM   3658 O OE1 . GLU . . 263 ? -7.142 -6.532 -2.793 1.00  70.43 0 B 1
ATOM   3659 O OE2 . GLU . . 263 ? -5.186 -6.992 -3.738 1.00  67.94 -1 B 1
ATOM   3660 N N   . ILE . . 264 ? -6.795 -5.505 -8.795 1.00  50.97 0 B 1
ATOM   3661 C CA  . ILE . . 264 ? -5.809 -5.455 -9.874 1.00  48.60 0 B 1
ATOM   3662 C C   . ILE . . 264 ? -4.440 -5.222 -9.260 1.00  50.93 0 B 1
ATOM   3663 O O   . ILE . . 264 ? -4.201 -4.158 -8.665 1.00  52.69 0 B 1
ATOM   3664 C CB  . ILE . . 264 ? -6.139 -4.362 -10.909 1.00  39.79 0 B 1
ATOM   3665 C CG1 . ILE . . 264 ? -7.585 -4.477 -11.333 1.00  34.44 0 B 1
ATOM   3666 C CG2 . ILE . . 264 ? -5.172 -4.422 -12.098 1.00  35.62 0 B 1
ATOM   3667 C CD1 . ILE . . 264 ? -7.790 -5.569 -12.330 1.00  41.40 0 B 1
ATOM   3668 N N   . LYS . . 265 ? -3.533 -6.195 -9.434 1.00  53.42 0 B 1
ATOM   3669 C CA  . LYS . . 265 ? -2.201 -6.098 -8.858 1.00  56.72 0 B 1
ATOM   3670 C C   . LYS . . 265 ? -1.204 -5.571 -9.884 1.00  53.26 0 B 1
ATOM   3671 O O   . LYS . . 265 ? -1.148 -6.058 -11.017 1.00  52.75 0 B 1
ATOM   3672 C CB  . LYS . . 265 ? -1.777 -7.452 -8.294 1.00  59.49 0 B 1
ATOM   3673 C CG  . LYS . . 265 ? -2.713 -7.973 -7.206 1.00  65.14 0 B 1
ATOM   3674 C CD  . LYS . . 265 ? -2.153 -9.164 -6.422 1.00  71.11 0 B 1
ATOM   3675 C CE  . LYS . . 265 ? -2.870 -9.311 -5.058 1.00  83.18 0 B 1
ATOM   3676 N NZ  . LYS . . 265 ? -2.999 -10.723 -4.544 1.00  67.90 1 B 1
ATOM   3677 N N   . LEU . . 266 ? -0.393 -4.616 -9.462 1.00  55.44 0 B 1
ATOM   3678 C CA  . LEU . . 266 ?  0.676 -3.994 -10.223 1.00  53.10 0 B 1
ATOM   3679 C C   . LEU . . 266 ?  1.994 -4.683 -9.903 1.00  48.04 0 B 1
ATOM   3680 O O   . LEU . . 266 ?  2.216 -5.088 -8.752 1.00  49.73 0 B 1
ATOM   3681 C CB  . LEU . . 266 ?  0.781 -2.504 -9.889 1.00  52.30 0 B 1
ATOM   3682 C CG  . LEU . . 266 ? -0.277 -1.545 -10.450 1.00  57.08 0 B 1
ATOM   3683 C CD1 . LEU . . 266 ?  0.027 -1.169 -11.899 1.00  69.58 0 B 1
ATOM   3684 C CD2 . LEU . . 266 ? -1.667 -2.117 -10.326 1.00  56.50 0 B 1
ATOM   3685 N N   . PRO . . 267 ?  2.878 -4.868 -10.886 1.00  49.16 0 B 1
ATOM   3686 C CA  . PRO . . 267 ?  4.136 -5.585 -10.619 1.00  47.33 0 B 1
ATOM   3687 C C   . PRO . . 267 ?  5.022 -4.778 -9.678 1.00  52.37 0 B 1
ATOM   3688 O O   . PRO . . 267 ?  5.218 -3.575 -9.870 1.00  53.54 0 B 1
ATOM   3689 C CB  . PRO . . 267 ?  4.780 -5.706 -12.005 1.00  44.88 0 B 1
ATOM   3690 C CG  . PRO . . 267 ?  4.220 -4.523 -12.756 1.00  54.78 0 B 1
ATOM   3691 C CD  . PRO . . 267 ?  2.808 -4.355 -12.264 1.00  53.32 0 B 1
ATOM   3692 N N   . GLU . . 268 ?  5.595 -5.453 -8.671 1.00  44.72 0 B 1
ATOM   3693 C CA  . GLU . . 268 ?  6.462 -4.714 -7.751 1.00  54.74 0 B 1
ATOM   3694 C C   . GLU . . 268 ?  7.761 -4.251 -8.403 1.00  65.81 0 B 1
ATOM   3695 O O   . GLU . . 268 ?  8.590 -3.615 -7.732 1.00  55.18 0 B 1
ATOM   3696 C CB  . GLU . . 268 ?  6.739 -5.535 -6.493 1.00  45.73 0 B 1
ATOM   3697 C CG  . GLU . . 268 ?  5.539 -5.605 -5.552 1.00  48.89 0 B 1
ATOM   3698 C CD  . GLU . . 268 ?  5.032 -4.231 -5.089 1.00  52.67 0 B 1
ATOM   3699 O OE1 . GLU . . 268 ?  5.832 -3.271 -5.027 1.00  49.81 0 B 1
ATOM   3700 O OE2 . GLU . . 268 ?  3.827 -4.120 -4.769 1.00  44.72 -1 B 1
ATOM   3701 N N   . THR . . 269 ?  7.932 -4.546 -9.695 1.00  69.97 0 B 1
ATOM   3702 C CA  . THR . . 269 ?  9.083 -4.085 -10.453 1.00  57.89 0 B 1
ATOM   3703 C C   . THR . . 269 ?  8.931 -2.616 -10.817 1.00  62.38 0 B 1
ATOM   3704 O O   . THR . . 269 ?  9.934 -1.903 -10.951 1.00  67.56 0 B 1
ATOM   3705 C CB  . THR . . 269 ?  9.222 -4.916 -11.726 1.00  61.75 0 B 1
ATOM   3706 C CG2 . THR . . 269 ? 10.034 -4.170 -12.765 1.00  80.12 0 B 1
ATOM   3707 O OG1 . THR . . 269 ?  9.866 -6.155 -11.425 1.00  60.91 0 B 1
ATOM   3708 N N   . GLY . . 270 ?  7.685 -2.152 -10.956 1.00  51.38 0 B 1
ATOM   3709 C CA  . GLY . . 270 ?  7.395 -0.764 -11.231 1.00  55.73 0 B 1
ATOM   3710 C C   . GLY . . 270 ?  6.991  0.025 -9.991 1.00  62.27 0 B 1
ATOM   3711 O O   . GLY . . 270 ?  6.908 -0.488 -8.876 1.00  64.62 0 B 1
ATOM   3712 N N   . HIS . . 271 ?  6.693  1.300 -10.221 1.00  49.94 0 B 1
ATOM   3713 C CA  . HIS . . 271 ?  6.356  2.229 -9.158 1.00  57.32 0 B 1
ATOM   3714 C C   . HIS . . 271 ?  4.856  2.466 -9.151 1.00  57.69 0 B 1
ATOM   3715 O O   . HIS . . 271 ?  4.234  2.592 -10.209 1.00  69.85 0 B 1
ATOM   3716 C CB  . HIS . . 271 ?  7.104  3.553 -9.340 1.00  58.38 0 B 1
ATOM   3717 C CG  . HIS . . 271 ?  8.594  3.405 -9.333 1.00  57.88 0 B 1
ATOM   3718 C CD2 . HIS . . 271 ?  9.547  4.024 -8.596 1.00  64.84 0 B 1
ATOM   3719 N ND1 . HIS . . 271 ?  9.258  2.513 -10.145 1.00  63.47 0 B 1
ATOM   3720 C CE1 . HIS . . 271 ? 10.557  2.597 -9.919 1.00  65.82 0 B 1
ATOM   3721 N NE2 . HIS . . 271 ? 10.758  3.499 -8.976 1.00  69.85 0 B 1
ATOM   3722 N N   . HIS . . 272 ?  4.280  2.547 -7.963 1.00  54.83 0 B 1
ATOM   3723 C CA  . HIS . . 272 ?  2.838  2.722 -7.863 1.00  53.28 0 B 1
ATOM   3724 C C   . HIS . . 272 ?  2.492  3.084 -6.434 1.00  56.75 0 B 1
ATOM   3725 O O   . HIS . . 272 ?  3.366  3.204 -5.568 1.00  57.94 0 B 1
ATOM   3726 C CB  . HIS . . 272 ?  2.092  1.464 -8.290 1.00  54.68 0 B 1
ATOM   3727 C CG  . HIS . . 272 ?  2.584  0.222 -7.622 1.00  58.37 0 B 1
ATOM   3728 C CD2 . HIS . . 272 ?  2.392 -0.255 -6.370 1.00  52.52 0 B 1
ATOM   3729 N ND1 . HIS . . 272 ?  3.373 -0.704 -8.268 1.00  59.64 0 B 1
ATOM   3730 C CE1 . HIS . . 272 ?  3.648 -1.698 -7.442 1.00  46.10 0 B 1
ATOM   3731 N NE2 . HIS . . 272 ?  3.064 -1.451 -6.286 1.00  44.29 0 B 1
ATOM   3732 N N   . HIS . . 273 ?  1.198  3.164 -6.180 1.00  56.71 0 B 1
ATOM   3733 C CA  . HIS . . 273 ?  0.667  3.465 -4.873 1.00  52.04 0 B 1
ATOM   3734 C C   . HIS . . 273 ? -0.263  2.335 -4.479 1.00  52.88 0 B 1
ATOM   3735 O O   . HIS . . 273 ? -0.777  1.598 -5.324 1.00  57.08 0 B 1
ATOM   3736 C CB  . HIS . . 273 ? -0.142  4.763 -4.874 1.00  53.18 0 B 1
ATOM   3737 C CG  . HIS . . 273 ?  0.686  5.999 -4.771 1.00  53.07 0 B 1
ATOM   3738 C CD2 . HIS . . 273 ?  2.026  6.177 -4.785 1.00  52.90 0 B 1
ATOM   3739 N ND1 . HIS . . 273 ?  0.129  7.253 -4.626 1.00  49.90 0 B 1
ATOM   3740 C CE1 . HIS . . 273 ?  1.094  8.151 -4.550 1.00  47.53 0 B 1
ATOM   3741 N NE2 . HIS . . 273 ?  2.254  7.525 -4.645 1.00  49.15 0 B 1
ATOM   3742 N N   . HIS . . 274 ? -0.455  2.205 -3.173 1.00  51.76 0 B 1
ATOM   3743 C CA  . HIS . . 274 ? -1.381  1.248 -2.594 1.00  45.27 0 B 1
ATOM   3744 C C   . HIS . . 274 ? -2.302  2.069 -1.712 1.00  54.43 0 B 1
ATOM   3745 O O   . HIS . . 274 ? -1.834  2.776 -0.811 1.00  55.73 0 B 1
ATOM   3746 C CB  . HIS . . 274 ? -0.658  0.177 -1.764 1.00  53.67 0 B 1
ATOM   3747 C CG  . HIS . . 274 ?  0.273 -0.706 -2.543 1.00  50.44 0 B 1
ATOM   3748 C CD2 . HIS . . 274 ?  1.627 -0.752 -2.595 1.00  54.52 0 B 1
ATOM   3749 N ND1 . HIS . . 274 ? -0.174 -1.725 -3.355 1.00  47.16 0 B 1
ATOM   3750 C CE1 . HIS . . 274 ?  0.861 -2.353 -3.884 1.00  42.82 0 B 1
ATOM   3751 N NE2 . HIS . . 274 ?  1.966 -1.783 -3.439 1.00  45.44 0 B 1
ATOM   3752 N N   . HIS . . 275 ? -3.600  1.986 -1.968 1.00  51.48 0 B 1
ATOM   3753 C CA  . HIS . . 275 ? -4.569  2.686 -1.144 1.00  43.99 0 B 1
ATOM   3754 C C   . HIS . . 275 ? -5.593  1.672 -0.655 1.00  47.93 0 B 1
ATOM   3755 O O   . HIS . . 275 ? -5.525  0.482 -0.982 1.00  51.51 0 B 1
ATOM   3756 C CB  . HIS . . 275 ? -5.194  3.857 -1.910 1.00  39.68 0 B 1
ATOM   3757 C CG  . HIS . . 275 ? -4.188  4.821 -2.466 1.00  49.00 0 B 1
ATOM   3758 C CD2 . HIS . . 275 ? -3.683  4.955 -3.716 1.00  53.49 0 B 1
ATOM   3759 N ND1 . HIS . . 275 ? -3.557  5.777 -1.697 1.00  51.86 0 B 1
ATOM   3760 C CE1 . HIS . . 275 ? -2.724  6.470 -2.452 1.00  46.34 0 B 1
ATOM   3761 N NE2 . HIS . . 275 ? -2.776  5.986 -3.681 1.00  53.61 0 B 1
ATOM   3762 N N   . HIS . . 276 ? -6.561  2.151  0.115 1.00  43.16 0 B 1
ATOM   3763 C CA  . HIS . . 276 ? -7.573  1.296  0.710 1.00  53.20 0 B 1
ATOM   3764 C C   . HIS . . 276 ? -8.945  1.711  0.201 1.00  50.66 0 B 1
ATOM   3765 O O   . HIS . . 276 ? -9.160  2.858 -0.192 1.00  50.97 0 B 1
ATOM   3766 C CB  . HIS . . 276 ? -7.537  1.362  2.249 1.00  52.16 0 B 1
ATOM   3767 C CG  . HIS . . 276 ? -6.257  0.860  2.829 1.00  57.17 0 B 1
ATOM   3768 C CD2 . HIS . . 276 ? -5.817 -0.400  3.058 1.00  49.14 0 B 1
ATOM   3769 N ND1 . HIS . . 276 ? -5.232  1.700  3.207 1.00  56.38 0 B 1
ATOM   3770 C CE1 . HIS . . 276 ? -4.220  0.978  3.654 1.00  57.71 0 B 1
ATOM   3771 N NE2 . HIS . . 276 ? -4.545 -0.300  3.561 1.00  53.65 0 B 1
ATOM   3772 N N   . TRP . . 277 ? -9.843  0.737  0.130 1.00  53.26 0 B 1
ATOM   3773 C CA  . TRP . . 277 ? -11.255  0.986 -0.105 1.00  58.55 0 B 1
ATOM   3774 C C   . TRP . . 277 ? -12.025 -0.086  0.639 1.00  60.66 0 B 1
ATOM   3775 O O   . TRP . . 277 ? -11.452 -1.091  1.067 1.00  59.62 0 B 1
ATOM   3776 C CB  . TRP . . 277 ? -11.603  0.969 -1.596 1.00  50.77 0 B 1
ATOM   3777 C CG  . TRP . . 277 ? -11.444 -0.366 -2.222 1.00  50.38 0 B 1
ATOM   3778 C CD1 . TRP . . 277 ? -10.270 -0.956 -2.603 1.00  53.23 0 B 1
ATOM   3779 C CD2 . TRP . . 277 ? -12.487 -1.283 -2.572 1.00  58.40 0 B 1
ATOM   3780 C CE2 . TRP . . 277 ? -11.870 -2.412 -3.156 1.00  51.80 0 B 1
ATOM   3781 C CE3 . TRP . . 277 ? -13.883 -1.261 -2.455 1.00  61.30 0 B 1
ATOM   3782 N NE1 . TRP . . 277 ? -10.518 -2.186 -3.163 1.00  50.04 0 B 1
ATOM   3783 C CZ2 . TRP . . 277 ? -12.597 -3.511 -3.607 1.00  51.02 0 B 1
ATOM   3784 C CZ3 . TRP . . 277 ? -14.607 -2.355 -2.919 1.00  58.61 0 B 1
ATOM   3785 C CH2 . TRP . . 277 ? -13.957 -3.466 -3.482 1.00  54.25 0 B 1
ATOM   3786 N N   . SER . . 278 ? -13.327  0.133  0.801 1.00  61.95 0 B 1
ATOM   3787 C CA  . SER . . 278 ? -14.137 -0.805  1.562 1.00  68.01 0 B 1
ATOM   3788 C C   . SER . . 278 ? -15.544 -0.867  0.993 1.00  59.85 0 B 1
ATOM   3789 O O   . SER . . 278 ? -15.916 -0.109  0.095 1.00  56.29 0 B 1
ATOM   3790 C CB  . SER . . 278 ? -14.188 -0.453  3.051 1.00  65.07 0 B 1
ATOM   3791 O OG  . SER . . 278 ? -14.740 -1.549  3.758 1.00  63.08 0 B 1
ATOM   3792 N N   . HIS . . 279 ? -16.300 -1.840  1.490 1.00  72.12 0 B 1
ATOM   3793 C CA  . HIS . . 279 ? -17.731 -1.926  1.240 1.00  66.12 0 B 1
ATOM   3794 C C   . HIS . . 279 ? -18.354 -0.599  1.648 1.00  66.27 0 B 1
ATOM   3795 O O   . HIS . . 279 ? -17.839  0.075  2.552 1.00  62.87 0 B 1
ATOM   3796 C CB  . HIS . . 279 ? -18.364 -3.081  2.017 1.00  59.15 0 B 1
ATOM   3797 C CG  . HIS . . 279 ? -17.607 -4.368  1.909 1.00  66.98 0 B 1
ATOM   3798 C CD2 . HIS . . 279 ? -16.484 -4.799  2.533 1.00  67.35 0 B 1
ATOM   3799 N ND1 . HIS . . 279 ? -18.001 -5.395  1.081 1.00  69.73 0 B 1
ATOM   3800 C CE1 . HIS . . 279 ? -17.154 -6.402  1.196 1.00  58.94 0 B 1
ATOM   3801 N NE2 . HIS . . 279 ? -16.224 -6.065  2.070 1.00  59.00 0 B 1
ATOM   3802 N N   . PRO . . 280 ? -19.473 -0.202  1.041 1.00  68.28 0 B 1
ATOM   3803 C CA  . PRO . . 280 ? -20.013  1.134  1.343 1.00  65.59 0 B 1
ATOM   3804 C C   . PRO . . 280 ? -20.353  1.318  2.809 1.00  61.31 0 B 1
ATOM   3805 O O   . PRO . . 280 ? -20.255  2.441  3.326 1.00  49.11 0 B 1
ATOM   3806 C CB  . PRO . . 280 ? -21.267  1.215  0.455 1.00  59.52 0 B 1
ATOM   3807 C CG  . PRO . . 280 ? -21.056  0.181 -0.617 1.00  58.20 0 B 1
ATOM   3808 C CD  . PRO . . 280 ? -20.251 -0.911  0.009 1.00  57.42 0 B 1
ATOM   3809 N N   . GLN . . 281 ? -20.712  0.238  3.507 1.00  57.65 0 B 1
ATOM   3810 C CA  . GLN . . 281 ? -21.081  0.359  4.910 1.00  58.65 0 B 1
ATOM   3811 C C   . GLN . . 281 ? -19.930  0.896  5.754 1.00  60.96 0 B 1
ATOM   3812 O O   . GLN . . 281 ? -20.160  1.626  6.728 1.00  58.88 0 B 1
ATOM   3813 C CB  . GLN . . 281 ? -21.554 -0.991  5.435 1.00  58.57 0 B 1
ATOM   3814 C CG  . GLN . . 281 ? -21.727 -1.035  6.945 1.00  61.41 0 B 1
ATOM   3815 C CD  . GLN . . 281 ? -22.748 -2.063  7.370 1.00  61.22 0 B 1
ATOM   3816 N NE2 . GLN . . 281 ? -22.749 -3.207  6.693 1.00  63.39 0 B 1
ATOM   3817 O OE1 . GLN . . 281 ? -23.534 -1.834  8.289 1.00  55.81 0 B 1
ATOM   3818 N N   . PHE . . 282 ? -18.691  0.552  5.407 1.00  63.14 0 B 1
ATOM   3819 C CA  . PHE . . 282 ? -17.545  1.091  6.127 1.00  71.68 0 B 1
ATOM   3820 C C   . PHE . . 282 ? -17.008  2.375  5.506 1.00  72.48 0 B 1
ATOM   3821 O O   . PHE . . 282 ? -16.321  3.133  6.199 1.00  77.56 0 B 1
ATOM   3822 C CB  . PHE . . 282 ? -16.431  0.039  6.217 1.00  65.41 0 B 1
ATOM   3823 C CG  . PHE . . 282 ? -16.924 -1.328  6.602 1.00  56.79 0 B 1
ATOM   3824 C CD1 . PHE . . 282 ? -17.677 -1.507  7.750 1.00  64.83 0 B 1
ATOM   3825 C CD2 . PHE . . 282 ? -16.656 -2.424  5.808 1.00  55.95 0 B 1
ATOM   3826 C CE1 . PHE . . 282 ? -18.144 -2.760  8.105 1.00  57.76 0 B 1
ATOM   3827 C CE2 . PHE . . 282 ? -17.120 -3.677  6.150 1.00  62.55 0 B 1
ATOM   3828 C CZ  . PHE . . 282 ? -17.862 -3.846  7.303 1.00  65.86 0 B 1
ATOM   3829 N N   . GLU . . 283 ? -17.308  2.645  4.228 1.00  78.11 0 B 1
ATOM   3830 C CA  . GLU . . 283 ? -16.917  3.907  3.602 1.00  76.22 0 B 1
ATOM   3831 C C   . GLU . . 283 ? -17.710  5.100  4.136 1.00  81.20 0 B 1
ATOM   3832 O O   . GLU . . 283 ? -17.402  6.237  3.763 1.00  85.41 0 B 1
ATOM   3833 C CB  . GLU . . 283 ? -17.085  3.835  2.073 1.00  73.25 0 B 1
ATOM   3834 C CG  . GLU . . 283 ? -16.092  2.948  1.300 1.00  83.76 0 B 1
ATOM   3835 C CD  . GLU . . 283 ? -14.788  3.659  0.918 1.00  91.84 0 B 1
ATOM   3836 O OE1 . GLU . . 283 ? -14.826  4.857  0.563 1.00 109.85 0 B 1
ATOM   3837 O OE2 . GLU . . 283 ? -13.724  3.003  0.928 1.00  78.92 -1 B 1
ATOM   3838 N N   . LYS . . 284 ? -18.715  4.870  4.987 1.00  81.00 0 B 1
ATOM   3839 C CA  . LYS . . 284 ? -19.587  5.934  5.509 1.00  81.03 0 B 1
ATOM   3840 C C   . LYS . . 284 ? -19.461  6.042  7.037 1.00  87.29 0 B 1
ATOM   3841 O O   . LYS . . 284 ? -18.980  5.111  7.693 1.00  84.85 0 B 1
ATOM   3842 C CB  . LYS . . 284 ? -21.060  5.684  5.108 1.00  66.02 0 B 1
ATOM   3843 C CG  . LYS . . 284 ? -21.345  5.901  3.618 1.00  58.74 0 B 1
ATOM   3844 C CD  . LYS . . 284 ? -22.244  4.825  3.036 1.00  54.03 0 B 1
ATOM   3845 C CE  . LYS . . 284 ? -22.774  5.206  1.637 1.00  54.01 0 B 1
ATOM   3846 N NZ  . LYS . . 284 ? -23.095  6.669  1.546 1.00  55.66 1 B 1
ATOM   3847 O OXT . LYS . . 284 ? -19.833  7.048  7.663 1.00  84.06 -1 B 1
HETATM 3848 N N   . CXS . . 301 ? -39.199 -11.452 -18.020 1.00  54.86 0 B 1
HETATM 3849 C C1  . CXS . . 301 ? -38.235 -7.875 -19.182 1.00  85.96 0 B 1
HETATM 3850 O O1  . CXS . . 301 ? -36.851 -5.733 -19.725 1.00  76.13 0 B 1
HETATM 3851 C C2  . CXS . . 301 ? -38.075 -9.310 -18.627 1.00  67.50 0 B 1
HETATM 3852 O O2  . CXS . . 301 ? -35.777 -7.867 -20.049 1.00  72.06 0 B 1
HETATM 3853 C C3  . CXS . . 301 ? -39.396 -10.012 -18.274 1.00  60.66 0 B 1
HETATM 3854 O O3  . CXS . . 301 ? -36.193 -7.040 -17.814 1.00  66.68 0 B 1
HETATM 3855 C C4  . CXS . . 301 ? -40.249 -12.410 -17.591 0.00  53.61 0 B 1
HETATM 3856 C C5  . CXS . . 301 ? -40.232 -13.915 -17.399 0.00  52.99 0 B 1
HETATM 3857 C C6  . CXS . . 301 ? -41.638 -14.450 -17.148 0.00  54.65 0 B 1
HETATM 3858 C C7  . CXS . . 301 ? -42.540 -14.128 -18.319 0.00  56.72 0 B 1
HETATM 3859 C C8  . CXS . . 301 ? -42.616 -12.629 -18.528 0.00  56.97 0 B 1
HETATM 3860 C C9  . CXS . . 301 ? -41.229 -12.011 -18.714 0.00  55.94 0 B 1
HETATM 3861 S S   . CXS . . 301 ? -36.649 -7.068 -19.220 1.00  80.08 0 B 1
HETATM 3862 H HN  . CXS . . 301 ? -38.425 -11.523 -17.367 0.00  65.87 0 B 1
HETATM 3863 H HO3 . CXS . . 301 ? -36.448 -6.504 -17.018 0.00  80.06 0 B 1
HETATM 3864 H H4  . CXS . . 301 ? -40.383 -12.341 -16.513 0.00  64.38 0 B 1
HETATM 3865 H H11 . CXS . . 301 ? -38.719 -7.921 -20.156 0.00 103.19 0 B 1
HETATM 3866 H H12 . CXS . . 301 ? -38.975 -7.342 -18.586 0.00 103.19 0 B 1
HETATM 3867 H H21 . CXS . . 301 ? -37.436 -9.272 -17.746 0.00  81.05 0 B 1
HETATM 3868 H H22 . CXS . . 301 ? -37.530 -9.905 -19.358 0.00  81.05 0 B 1
HETATM 3869 H H31 . CXS . . 301 ? -40.129 -9.887 -19.070 0.00  72.83 0 B 1
HETATM 3870 H H32 . CXS . . 301 ? -39.860 -9.555 -17.402 0.00  72.83 0 B 1
HETATM 3871 H H51 . CXS . . 301 ? -39.805 -14.415 -18.268 0.00  63.63 0 B 1
HETATM 3872 H H52 . CXS . . 301 ? -39.585 -14.196 -16.569 0.00  63.63 0 B 1
HETATM 3873 H H61 . CXS . . 301 ? -42.045 -14.033 -16.229 0.00  65.63 0 B 1
HETATM 3874 H H62 . CXS . . 301 ? -41.610 -15.525 -16.975 0.00  65.63 0 B 1
HETATM 3875 H H71 . CXS . . 301 ? -43.534 -14.540 -18.158 0.00  68.11 0 B 1
HETATM 3876 H H72 . CXS . . 301 ? -42.180 -14.619 -19.222 0.00  68.11 0 B 1
HETATM 3877 H H81 . CXS . . 301 ? -43.124 -12.161 -17.686 0.00  68.42 0 B 1
HETATM 3878 H H82 . CXS . . 301 ? -43.244 -12.404 -19.389 0.00  68.42 0 B 1
HETATM 3879 H H91 . CXS . . 301 ? -40.826 -12.301 -19.683 0.00  67.17 0 B 1
HETATM 3880 H H92 . CXS . . 301 ? -41.314 -10.927 -18.769 0.00  67.17 0 B 1
HETATM 3881 Co CO  . CO  . . 1 ? -1.980  7.814 -4.901 1.00  60.92 0 C 1
HETATM 3882 Co CO  . CO  . . 2 ? -14.510 -7.427  2.606 1.00  60.12 0 C 1
HETATM 3883 Co CO  . CO  . . 3 ?  3.957 -2.289 -4.109 1.00  49.53 0 C 1
HETATM 3884 Co CO  . CO  . . 4 ? -12.118  2.687  7.222 1.00  66.45 0 C 1
HETATM 3885 O O1  . SO4 . . 3 ? 17.378 -45.093 -35.598 1.00  86.51 0 E 1
HETATM 3886 O O2  . SO4 . . 3 ? 15.270 -45.858 -34.746 1.00  87.93 0 E 1
HETATM 3887 O O3  . SO4 . . 3 ? 17.181 -45.857 -33.320 1.00  56.33 -1 E 1
HETATM 3888 O O4  . SO4 . . 3 ? 16.203 -43.783 -33.983 1.00  59.66 0 E 1
HETATM 3889 S S   . SO4 . . 3 ? 16.508 -45.151 -34.411 1.00  76.49 0 E 1
HETATM 3890 O O1  . SO4 . . 5 ? -47.939 -7.230 -1.357 0.61  71.12 0 E 1
HETATM 3891 O O2  . SO4 . . 5 ? -45.750 -7.251 -2.300 0.61  66.94 0 E 1
HETATM 3892 O O3  . SO4 . . 5 ? -47.625 -6.723 -3.683 0.61  67.34 -1 E 1
HETATM 3893 O O4  . SO4 . . 5 ? -46.894 -5.184 -2.010 0.61  49.68 0 E 1
HETATM 3894 S S   . SO4 . . 5 ? -47.057 -6.592 -2.336 0.61  68.12 0 E 1
HETATM 3895 O O1  . SO4 . . 6 ? -20.729  9.310 -11.323 1.00 126.44 0 E 1
HETATM 3896 O O2  . SO4 . . 6 ? -22.950  8.639 -10.669 1.00 104.97 0 E 1
HETATM 3897 O O3  . SO4 . . 6 ? -21.080  7.185 -10.289 1.00  91.65 -1 E 1
HETATM 3898 O O4  . SO4 . . 6 ? -21.331  9.217 -9.014 1.00  93.88 0 E 1
HETATM 3899 S S   . SO4 . . 6 ? -21.523  8.586 -10.323 1.00 136.92 0 E 1
HETATM 3900 O O1  . SO4 . . 7 ?  1.424 -5.152 -0.880 0.38  69.00 0 E 1
HETATM 3901 O O2  . SO4 . . 7 ? -0.917 -4.679 -0.771 0.38  74.44 0 E 1
HETATM 3902 O O3  . SO4 . . 7 ?  0.145 -5.881  1.006 0.38  78.38 -1 E 1
HETATM 3903 O O4  . SO4 . . 7 ?  0.620 -3.558  0.701 0.38  68.03 0 E 1
HETATM 3904 S S   . SO4 . . 7 ?  0.316 -4.816  0.015 0.38  81.96 0 E 1
HETATM 3905 O O1  . SO4 . . 8 ? -5.612 -18.571 -34.610 1.00  82.41 0 E 1
HETATM 3906 O O2  . SO4 . . 8 ? -5.389 -20.446 -36.110 1.00 103.88 0 E 1
HETATM 3907 O O3  . SO4 . . 8 ? -6.884 -20.594 -34.233 1.00  72.32 -1 E 1
HETATM 3908 O O4  . SO4 . . 8 ? -7.398 -19.138 -36.074 1.00 124.04 0 E 1
HETATM 3909 S S   . SO4 . . 8 ? -6.316 -19.692 -35.252 1.00 137.02 0 E 1
HETATM 3910 O O1  . SO4 . . 9 ?  5.915  6.084 -3.048 1.00  81.12 0 E 1
HETATM 3911 O O2  . SO4 . . 9 ?  4.386  4.344 -2.463 1.00  55.72 0 E 1
HETATM 3912 O O3  . SO4 . . 9 ?  6.316  4.813 -1.104 1.00  61.12 -1 E 1
HETATM 3913 O O4  . SO4 . . 9 ?  4.458  6.333 -1.165 1.00  58.27 0 E 1
HETATM 3914 S S   . SO4 . . 9 ?  5.264  5.386 -1.946 1.00  63.33 0 E 1
HETATM 3915 O O1  . SO4 . . 10 ?  0.314 -10.636 -27.279 0.62  74.87 0 E 1
HETATM 3916 O O2  . SO4 . . 10 ? -0.699 -11.447 -25.284 0.62  64.45 0 E 1
HETATM 3917 O O3  . SO4 . . 10 ?  1.571 -10.677 -25.241 0.62  73.24 -1 E 1
HETATM 3918 O O4  . SO4 . . 10 ? -0.238 -9.118 -25.538 0.62  86.04 0 E 1
HETATM 3919 S S   . SO4 . . 10 ?  0.240 -10.473 -25.830 0.62  84.18 0 E 1
HETATM 3920 O O1  . SO4 . . 11 ? -34.000 18.859 -12.867 0.77  66.20 0 E 1
HETATM 3921 O O2  . SO4 . . 11 ? -36.252 19.688 -12.800 0.77  90.79 0 E 1
HETATM 3922 O O3  . SO4 . . 11 ? -35.824 17.409 -12.239 0.77  63.72 -1 E 1
HETATM 3923 O O4  . SO4 . . 11 ? -35.124 19.166 -10.764 0.77  81.31 0 E 1
HETATM 3924 S S   . SO4 . . 11 ? -35.295 18.776 -12.167 0.77  91.09 0 E 1
HETATM 3925 O O1  . SO4 . . 12 ? -49.100  6.279 -20.941 0.80  64.93 0 E 1
HETATM 3926 O O2  . SO4 . . 12 ? -50.950  7.401 -19.846 0.80  69.30 0 E 1
HETATM 3927 O O3  . SO4 . . 12 ? -50.226  5.249 -19.090 0.80  80.12 -1 E 1
HETATM 3928 O O4  . SO4 . . 12 ? -48.810  7.183 -18.752 0.80  65.14 0 E 1
HETATM 3929 S S   . SO4 . . 12 ? -49.774  6.531 -19.657 0.80  89.97 0 E 1
HETATM 3930 O O1  . SO4 . . 13 ?  1.218 -40.093 -8.630 0.73  55.40 0 E 1
HETATM 3931 O O2  . SO4 . . 13 ?  0.564 -37.937 -7.800 0.73  57.67 0 E 1
HETATM 3932 O O3  . SO4 . . 13 ? -0.500 -39.891 -6.948 0.73  73.80 -1 E 1
HETATM 3933 O O4  . SO4 . . 13 ?  1.779 -39.424 -6.377 0.73  68.82 0 E 1
HETATM 3934 S S   . SO4 . . 13 ?  0.767 -39.339 -7.445 0.73  76.95 0 E 1
HETATM 3935 O O1  . SO4 . . 14 ?  9.306 -51.886 -15.722 0.80  63.30 0 E 1
HETATM 3936 O O2  . SO4 . . 14 ?  7.496 -52.622 -17.105 0.80  74.34 0 E 1
HETATM 3937 O O3  . SO4 . . 14 ?  8.072 -53.867 -15.125 0.80  79.47 -1 E 1
HETATM 3938 O O4  . SO4 . . 14 ?  7.039 -51.719 -14.933 0.80  78.90 0 E 1
HETATM 3939 S S   . SO4 . . 14 ?  7.983 -52.525 -15.722 0.80  94.60 0 E 1
HETATM 3940 O O1  . SO4 . . 15 ? 14.758 -35.807 -1.669 0.65  43.10 0 E 1
HETATM 3941 O O2  . SO4 . . 15 ? 13.008 -34.167 -1.456 0.65  44.88 0 E 1
HETATM 3942 O O3  . SO4 . . 15 ? 12.653 -36.448 -0.789 0.65  78.71 -1 E 1
HETATM 3943 O O4  . SO4 . . 15 ? 14.097 -35.038  0.518 0.65  53.93 0 E 1
HETATM 3944 S S   . SO4 . . 15 ? 13.633 -35.356 -0.848 0.65  78.02 0 E 1
HETATM 3945 O O1  . SO4 . . 16 ? -16.674 -37.561 -14.754 0.69  60.83 0 E 1
HETATM 3946 O O2  . SO4 . . 16 ? -18.792 -38.592 -14.479 0.69  79.55 0 E 1
HETATM 3947 O O3  . SO4 . . 16 ? -17.100 -38.870 -12.805 0.69  84.26 -1 E 1
HETATM 3948 O O4  . SO4 . . 16 ? -18.171 -36.759 -13.055 0.69  61.90 0 E 1
HETATM 3949 S S   . SO4 . . 16 ? -17.687 -37.942 -13.773 0.69  79.62 0 E 1
HETATM 3950 O O1  . SO4 . . 17 ? -34.721 -24.739 -13.953 0.64  57.20 0 E 1
HETATM 3951 O O2  . SO4 . . 17 ? -36.665 -25.308 -15.198 0.64  75.99 0 E 1
HETATM 3952 O O3  . SO4 . . 17 ? -36.753 -25.281 -12.781 0.64  68.10 -1 E 1
HETATM 3953 O O4  . SO4 . . 17 ? -36.647 -23.258 -13.983 0.64  67.54 0 E 1
HETATM 3954 S S   . SO4 . . 17 ? -36.191 -24.648 -13.978 0.64  79.62 0 E 1
HETATM 3955 O O1  . SO4 . . 18 ? 19.084 -29.781 -31.018 0.58  59.76 0 E 1
HETATM 3956 O O2  . SO4 . . 18 ? 17.513 -28.193 -30.182 0.58  59.04 0 E 1
HETATM 3957 O O3  . SO4 . . 18 ? 19.197 -29.061 -28.754 0.58  56.29 -1 E 1
HETATM 3958 O O4  . SO4 . . 18 ? 19.802 -27.572 -30.486 0.58  61.63 0 E 1
HETATM 3959 S S   . SO4 . . 18 ? 18.898 -28.652 -30.113 0.58  51.93 0 E 1
HETATM 3960 O O   . HOH . . 1 ? -37.942 -1.195 -13.165 1.00  29.85 0 S 1
HETATM 3961 O O   . HOH . . 2 ? -40.432  4.987 -1.844 1.00  34.50 0 S 1
HETATM 3962 O O   . HOH . . 3 ? -5.199 -33.784 -30.350 1.00  27.71 0 S 1
HETATM 3963 O O   . HOH . . 4 ?  1.778 -37.204 -13.472 1.00  32.21 0 S 1
HETATM 3964 O O   . HOH . . 5 ? -33.415 -9.640 -2.929 1.00  30.15 0 S 1
HETATM 3965 O O   . HOH . . 6 ?  3.977 -1.198 -10.889 1.00  43.00 0 S 1
HETATM 3966 O O   . HOH . . 7 ? -5.445 -14.291 -19.502 1.00  40.39 0 S 1
HETATM 3967 O O   . HOH . . 8 ?  7.571 -21.187 -27.726 1.00  39.13 0 S 1
HETATM 3968 O O   . HOH . . 9 ? -13.906  0.081 -14.979 1.00  38.53 0 S 1
HETATM 3969 O O   . HOH . . 10 ? -13.917 -23.721 -20.279 1.00  39.04 0 S 1
HETATM 3970 O O   . HOH . . 11 ? -24.303 -12.949 -18.340 1.00  33.86 0 S 1
HETATM 3971 O O   . HOH . . 12 ? -25.939  4.444 -10.497 1.00  31.48 0 S 1
HETATM 3972 O O   . HOH . . 13 ? -21.842 -19.679 -9.494 1.00  39.96 0 S 1
HETATM 3973 O O   . HOH . . 14 ? -37.208 -14.256 -7.062 1.00  40.30 0 S 1
HETATM 3974 O O   . HOH . . 15 ? -8.561 -24.529 -23.046 1.00  39.82 0 S 1
HETATM 3975 O O   . HOH . . 16 ? -23.587 -15.710 -4.496 1.00  36.91 0 S 1
HETATM 3976 O O   . HOH . . 17 ? -25.319  2.521 -14.701 1.00  38.81 0 S 1
HETATM 3977 O O   . HOH . . 18 ? -1.274 -45.896 -14.238 1.00  43.67 0 S 1
HETATM 3978 O O   . HOH . . 19 ? 17.525 -37.434 -20.188 1.00  35.67 0 S 1
HETATM 3979 O O   . HOH . . 20 ? 23.319 -36.288 -18.374 1.00  39.32 0 S 1
HETATM 3980 O O   . HOH . . 21 ? -39.617  7.888 -9.929 1.00  38.39 0 S 1
HETATM 3981 O O   . HOH . . 22 ? 12.239 -50.243 -22.848 1.00  49.41 0 S 1
HETATM 3982 O O   . HOH . . 23 ? -44.466 -3.307  4.395 1.00  42.22 0 S 1
HETATM 3983 O O   . HOH . . 24 ? -32.400  7.329  2.080 1.00  41.46 0 S 1
HETATM 3984 O O   . HOH . . 25 ? 21.149 -40.352 -24.507 1.00  41.30 0 S 1
HETATM 3985 O O   . HOH . . 26 ? -21.876  5.114 -11.799 1.00  42.56 0 S 1
HETATM 3986 O O   . HOH . . 27 ? 15.894 -35.915 -11.081 1.00  46.46 0 S 1
HETATM 3987 O O   . HOH . . 28 ? -32.525 13.262  0.582 1.00  48.83 0 S 1
HETATM 3988 O O   . HOH . . 29 ? 15.391 -20.567 -15.314 1.00  48.23 0 S 1
HETATM 3989 O O   . HOH . . 30 ? -17.582 -17.645 -4.314 1.00  43.56 0 S 1
HETATM 3990 O O   . HOH . . 31 ? -19.700  1.888 -9.447 1.00  44.83 0 S 1
HETATM 3991 O O   . HOH . . 32 ? -22.057 -2.518  2.550 1.00  46.13 0 S 1
HETATM 3992 O O   . HOH . . 33 ? -18.736 -13.686 -20.562 1.00  41.07 0 S 1
HETATM 3993 O O   . HOH . . 34 ? -13.438 -29.742 -22.314 1.00  38.64 0 S 1
HETATM 3994 O O   . HOH . . 35 ? -1.273 -32.651 -8.618 1.00  43.84 0 S 1
HETATM 3995 O O   . HOH . . 36 ?  7.387 -21.300 -19.783 1.00  40.97 0 S 1
HETATM 3996 O O   . HOH . . 37 ? -48.375 -3.295 -1.312 1.00  38.91 0 S 1
HETATM 3997 O O   . HOH . . 38 ?  7.946 -34.426 -29.917 1.00  38.46 0 S 1
HETATM 3998 O O   . HOH . . 39 ? -21.165 -4.583  1.378 1.00  45.95 0 S 1
HETATM 3999 O O   . HOH . . 40 ? -30.997 -10.949 -3.375 1.00  39.79 0 S 1
HETATM 4000 O O   . HOH . . 41 ? -27.823 -21.284 -7.493 1.00  50.61 0 S 1
HETATM 4001 O O   . HOH . . 42 ? -44.158 10.257  3.393 1.00  39.38 0 S 1
HETATM 4002 O O   . HOH . . 43 ? -29.585 -15.048 -4.590 1.00  42.39 0 S 1
HETATM 4003 O O   . HOH . . 44 ?  4.608 -35.782 -25.691 1.00  40.26 0 S 1
HETATM 4004 O O   . HOH . . 45 ? -2.916 -12.413 -27.353 1.00  51.75 0 S 1
HETATM 4005 O O   . HOH . . 46 ? -43.587  6.648  6.334 1.00  40.79 0 S 1
HETATM 4006 O O   . HOH . . 47 ? -4.288 -37.149 -15.809 1.00  34.82 0 S 1
HETATM 4007 O O   . HOH . . 49 ? -19.551 -7.041 -24.766 1.00  39.86 0 S 1
HETATM 4008 O O   . HOH . . 50 ? -21.457 -19.947 -14.807 1.00  47.58 0 S 1
HETATM 4009 O O   . HOH . . 51 ? 16.105 -19.710 -8.106 1.00  56.39 0 S 1
HETATM 4010 O O   . HOH . . 52 ? -28.432 -7.402  2.742 1.00  58.74 0 S 1
HETATM 4011 O O   . HOH . . 53 ? -9.468 -32.099 -8.629 1.00  43.12 0 S 1
HETATM 4012 O O   . HOH . . 54 ?  5.076 -34.344 -28.064 1.00  48.62 0 S 1
HETATM 4013 O O   . HOH . . 55 ? -25.630 -20.699 -20.595 1.00  51.51 0 S 1
HETATM 4014 O O   . HOH . . 56 ? -1.006 -39.625 -21.110 1.00  41.68 0 S 1
HETATM 4015 O O   . HOH . . 57 ? 19.134 -35.568 -7.354 1.00  54.82 0 S 1
HETATM 4016 O O   . HOH . . 58 ? -31.820 15.106 -6.840 1.00  45.56 0 S 1
HETATM 4017 O O   . HOH . . 59 ? -21.559  0.581 -25.129 1.00  45.30 0 S 1
HETATM 4018 O O   . HOH . . 60 ? -33.346 -15.366 -3.313 1.00  42.46 0 S 1
HETATM 4019 O O   . HOH . . 61 ? -19.132 -32.223 -8.173 1.00  43.25 0 S 1
HETATM 4020 O O   . HOH . . 62 ? 16.018 -41.636 -9.937 1.00  46.08 0 S 1
HETATM 4021 O O   . HOH . . 63 ? -4.206 -3.646 -5.885 1.00  50.12 0 S 1
HETATM 4022 O O   . HOH . . 64 ? -34.637 -21.384 -20.395 1.00  47.46 0 S 1
HETATM 4023 O O   . HOH . . 65 ? -26.086  9.074  2.828 1.00  39.47 0 S 1
HETATM 4024 O O   . HOH . . 66 ? -7.286 -9.263 -22.041 1.00  45.98 0 S 1
HETATM 4025 O O   . HOH . . 67 ? -43.496 14.385 -11.519 1.00  46.67 0 S 1
HETATM 4026 O O   . HOH . . 68 ?  5.123 -18.363 -21.030 1.00  46.88 0 S 1
HETATM 4027 O O   . HOH . . 69 ? -6.263 -1.461 -8.399 1.00  55.81 0 S 1
HETATM 4028 O O   . HOH . . 70 ? -1.222 -36.939 -9.891 1.00  47.23 0 S 1
HETATM 4029 O O   . HOH . . 71 ?  4.741 -33.702 -10.905 1.00  45.13 0 S 1
HETATM 4030 O O   . HOH . . 72 ? -21.298 -25.387 -9.584 1.00  50.29 0 S 1
HETATM 4031 O O   . HOH . . 73 ? 15.050 -33.880 -32.301 1.00  42.74 0 S 1
HETATM 4032 O O   . HOH . . 74 ? -11.098 -14.889  0.235 1.00  42.18 0 S 1
HETATM 4033 O O   . HOH . . 75 ? -35.198 -14.198 -2.019 1.00  42.99 0 S 1
HETATM 4034 O O   . HOH . . 76 ?  8.114 -26.874 -32.860 1.00  45.26 0 S 1
HETATM 4035 O O   . HOH . . 77 ? -27.148 -13.962 -23.055 1.00  47.95 0 S 1
HETATM 4036 O O   . HOH . . 78 ? 13.007 -47.377 -34.983 1.00  48.93 0 S 1
HETATM 4037 O O   . HOH . . 79 ? -23.980 -5.672 -26.603 1.00  47.98 0 S 1
HETATM 4038 O O   . HOH . . 80 ? -17.034 -27.322 -16.424 1.00  45.26 0 S 1
HETATM 4039 O O   . HOH . . 81 ? 23.306 -33.225 -25.591 1.00  38.60 0 S 1
HETATM 4040 O O   . HOH . . 82 ? -28.385 -0.219 -24.006 1.00  44.70 0 S 1
HETATM 4041 O O   . HOH . . 83 ? -8.539 -16.154 -22.427 1.00  45.87 0 S 1
HETATM 4042 O O   . HOH . . 84 ? 13.323 -17.033 -30.581 1.00  57.11 0 S 1
HETATM 4043 O O   . HOH . . 85 ?  8.573 -21.071 -30.442 1.00  43.65 0 S 1
HETATM 4044 O O   . HOH . . 86 ? -1.789 -36.972 -14.935 1.00  40.13 0 S 1
HETATM 4045 O O   . HOH . . 87 ? -53.478  8.655 -9.326 1.00  49.84 0 S 1
HETATM 4046 O O   . HOH . . 88 ? -13.445 -13.936 -1.111 1.00  42.96 0 S 1
HETATM 4047 O O   . HOH . . 89 ? -45.742 -1.278  5.673 1.00  43.49 0 S 1
HETATM 4048 O O   . HOH . . 90 ? -1.049 -3.548 -6.822 1.00  50.93 0 S 1
HETATM 4049 O O   . HOH . . 91 ? -39.179 10.206 -18.182 1.00  48.69 0 S 1
HETATM 4050 O O   . HOH . . 92 ? 13.386 -33.584 -4.200 1.00  46.06 0 S 1
HETATM 4051 O O   . HOH . . 93 ? -22.728 -18.865 -19.913 1.00  47.09 0 S 1
HETATM 4052 O O   . HOH . . 94 ? 25.420 -35.176 -8.989 1.00  55.60 0 S 1
HETATM 4053 O O   . HOH . . 95 ? 13.727 -20.250 -28.463 1.00  42.68 0 S 1
HETATM 4054 O O   . HOH . . 96 ? -21.813 -22.577 -9.239 1.00  46.22 0 S 1
HETATM 4055 O O   . HOH . . 97 ? -32.024 -8.607  5.408 1.00  46.57 0 S 1
HETATM 4056 O O   . HOH . . 98 ?  9.498 -23.101 -20.625 1.00  47.40 0 S 1
HETATM 4057 O O   . HOH . . 99 ? -44.980  6.256 -17.149 1.00  44.52 0 S 1
HETATM 4058 O O   . HOH . . 100 ? -18.238 -1.376 -3.397 1.00  54.76 0 S 1
HETATM 4059 O O   . HOH . . 101 ? -33.339 -4.159  7.177 1.00  41.04 0 S 1
HETATM 4060 O O   . HOH . . 102 ? 14.850 -22.709 -28.194 1.00  40.35 0 S 1
HETATM 4061 O O   . HOH . . 103 ? -36.351  9.242 -18.430 1.00  46.43 0 S 1
HETATM 4062 O O   . HOH . . 104 ? -18.585  3.148 -11.599 1.00  39.62 0 S 1
HETATM 4063 O O   . HOH . . 105 ? -42.494  5.897  3.946 1.00  43.64 0 S 1
HETATM 4064 O O   . HOH . . 106 ? -34.756 -11.540 -1.404 1.00  38.06 0 S 1
HETATM 4065 O O   . HOH . . 107 ? -24.048 -23.158 -7.559 1.00  54.47 0 S 1
HETATM 4066 O O   . HOH . . 108 ? 10.616 -27.751 -33.358 1.00  51.74 0 S 1
HETATM 4067 O O   . HOH . . 109 ? -20.429 -14.299 -3.921 1.00  43.50 0 S 1
HETATM 4068 O O   . HOH . . 110 ? -26.658 10.378 -15.149 1.00  53.31 0 S 1
HETATM 4069 O O   . HOH . . 111 ?  6.357 -29.283 -32.974 1.00  47.67 0 S 1
HETATM 4070 O O   . HOH . . 112 ? 23.511 -35.491 -24.439 1.00  44.13 0 S 1
HETATM 4071 O O   . HOH . . 113 ? -14.358  0.341 -26.594 1.00  60.95 0 S 1
HETATM 4072 O O   . HOH . . 114 ? 26.022 -36.017 -18.300 1.00  53.04 0 S 1
HETATM 4073 O O   . HOH . . 115 ? 20.798 -31.380 -29.813 1.00  52.26 0 S 1
HETATM 4074 O O   . HOH . . 116 ? -21.964 -24.477 -2.512 1.00  57.78 0 S 1
HETATM 4075 O O   . HOH . . 117 ?  8.424 -36.175 -27.402 1.00  34.68 0 S 1
HETATM 4076 O O   . HOH . . 118 ?  3.042 -34.030 -20.110 1.00  45.23 0 S 1
HETATM 4077 O O   . HOH . . 119 ?  3.251 -47.222 -23.664 1.00  48.19 0 S 1
HETATM 4078 O O   . HOH . . 120 ? -46.948  4.909 -17.959 1.00  44.29 0 S 1
HETATM 4079 O O   . HOH . . 121 ? -9.303 -12.167 -23.733 1.00  41.13 0 S 1
HETATM 4080 O O   . HOH . . 122 ? -18.529 -30.379 -3.779 1.00  53.92 0 S 1
HETATM 4081 O O   . HOH . . 123 ? -12.599 -15.733 -22.022 1.00  45.80 0 S 1
HETATM 4082 O O   . HOH . . 124 ? -3.614 -7.282 -23.098 1.00  54.26 0 S 1
HETATM 4083 O O   . HOH . . 125 ? -18.208 -29.817 -17.279 1.00  42.00 0 S 1
HETATM 4084 O O   . HOH . . 126 ? -7.312 -13.846 -23.264 1.00  46.48 0 S 1
HETATM 4085 O O   . HOH . . 127 ?  3.116 -47.341 -26.511 1.00  48.21 0 S 1
HETATM 4086 O O   . HOH . . 129 ? -17.028  2.212 -15.110 1.00  50.30 0 S 1
HETATM 4087 O O   . HOH . . 130 ? -27.430 -22.308 -18.898 1.00  44.81 0 S 1
HETATM 4088 O O   . HOH . . 131 ? -3.400 -34.273 -8.637 1.00  53.23 0 S 1
HETATM 4089 O O   . HOH . . 132 ? -31.099 -13.671 -2.442 1.00  39.29 0 S 1
HETATM 4090 O O   . HOH . . 133 ? 22.727 -48.673 -22.505 1.00  49.89 0 S 1
HETATM 4091 O O   . HOH . . 134 ? -48.141 15.151 -3.015 1.00  46.55 0 S 1
HETATM 4092 O O   . HOH . . 135 ? 23.964 -18.479 -0.221 1.00  63.11 0 S 1
HETATM 4093 O O   . HOH . . 136 ? -4.429  8.715 -4.544 1.00  55.50 0 S 1
HETATM 4094 O O   . HOH . . 137 ? 16.110 -41.528 -34.818 1.00  39.60 0 S 1
HETATM 4095 O O   . HOH . . 138 ? -12.058 -14.840 -26.558 1.00  46.96 0 S 1
HETATM 4096 O O   . HOH . . 139 ?  1.531 -27.252 -5.708 1.00  51.54 0 S 1
HETATM 4097 O O   . HOH . . 140 ?  4.804 -48.936 -23.970 1.00  39.13 0 S 1
HETATM 4098 O O   . HOH . . 141 ? -5.433 -12.383 -20.925 1.00  45.76 0 S 1
HETATM 4099 O O   . HOH . . 142 ? -6.236 -23.596 -35.904 1.00  59.92 0 S 1
HETATM 4100 O O   . HOH . . 143 ? -48.410 12.713 -3.737 1.00  46.66 0 S 1
HETATM 4101 O O   . HOH . . 144 ? -25.052  3.137 -5.781 1.00  33.11 0 S 1
HETATM 4102 O O   . HOH . . 145 ? -14.735 -9.347 -22.433 1.00  36.45 0 S 1
HETATM 4103 O O   . HOH . . 146 ? -3.055 -12.572 -13.162 1.00  51.40 0 S 1
HETATM 4104 O O   . HOH . . 147 ? 11.466 -19.493 -19.915 1.00  55.54 0 S 1
HETATM 4105 O O   . HOH . . 148 ? 23.429 -40.782 -23.896 1.00  38.88 0 S 1
HETATM 4106 O O   . HOH . . 149 ? -32.786 -11.956  0.671 1.00  50.02 0 S 1
HETATM 4107 O O   . HOH . . 150 ? -12.692 -9.268  2.847 1.00  60.35 0 S 1
HETATM 4108 O O   . HOH . . 151 ? -13.459  2.174 -24.781 1.00  52.49 0 S 1
HETATM 4109 O O   . HOH . . 152 ? -55.818  9.364 -10.871 1.00  51.31 0 S 1
HETATM 4110 O O   . HOH . . 153 ? 10.437 -18.745 -23.535 1.00  46.90 0 S 1
HETATM 4111 O O   . HOH . . 154 ? -41.202 15.865 -11.996 1.00  57.15 0 S 1
HETATM 4112 O O   . HOH . . 155 ?  6.247  0.695 -6.275 1.00  55.15 0 S 1
HETATM 4113 O O   . HOH . . 156 ?  5.694  4.528 -5.511 1.00  56.12 0 S 1
HETATM 4114 O O   . HOH . . 157 ? -42.896 -1.352 16.429 1.00  68.97 0 S 1
HETATM 4115 O O   . HOH . . 158 ? -23.662  4.534 -14.068 1.00  42.71 0 S 1
HETATM 4116 O O   . HOH . . 159 ? -24.204 -30.005 -9.324 1.00  44.08 0 S 1
HETATM 4117 O O   . HOH . . 160 ? -7.055 -9.940 -24.638 1.00  48.79 0 S 1
HETATM 4118 O O   . HOH . . 161 ? -20.893 -17.560 -3.645 1.00  46.81 0 S 1
HETATM 4119 O O   . HOH . . 162 ? -23.400 -12.973  0.147 1.00  47.89 0 S 1
HETATM 4120 O O   . HOH . . 163 ? 10.542 -46.191 -11.885 1.00  53.13 0 S 1
HETATM 4121 O O   . HOH . . 164 ? -16.927 -20.338 -17.924 1.00  45.09 0 S 1
HETATM 4122 O O   . HOH . . 165 ? -6.469 -32.637 -1.093 1.00  51.55 0 S 1
HETATM 4123 O O   . HOH . . 166 ? 23.515 -46.772 -22.723 1.00  68.75 0 S 1
HETATM 4124 O O   . HOH . . 167 ? -13.785 -36.669 -8.325 1.00  51.88 0 S 1
HETATM 4125 O O   . HOH . . 168 ? -42.112 -9.982 -4.583 1.00  43.77 0 S 1
HETATM 4126 O O   . HOH . . 169 ?  5.009 -21.720 -14.287 1.00  50.93 0 S 1
HETATM 4127 O O   . HOH . . 170 ? 25.510 -29.913 -17.864 1.00  51.91 0 S 1
HETATM 4128 O O   . HOH . . 171 ? -7.355 -29.529 -1.992 1.00  43.25 0 S 1
HETATM 4129 O O   . HOH . . 172 ?  9.752 -41.785 -21.123 1.00  46.41 0 S 1
HETATM 4130 O O   . HOH . . 173 ? 10.433 -33.121 -32.111 1.00  44.11 0 S 1
HETATM 4131 O O   . HOH . . 174 ? -9.233 -16.662  0.780 1.00  44.78 0 S 1
HETATM 4132 O O   . HOH . . 175 ? -41.951 -11.978 -2.432 1.00  39.59 0 S 1
HETATM 4133 O O   . HOH . . 176 ? 17.658 -31.922 -32.251 1.00  58.31 0 S 1
HETATM 4134 O O   . HOH . . 177 ?  8.896 -19.084 -15.700 1.00  56.92 0 S 1
HETATM 4135 O O   . HOH . . 178 ? -57.879  7.509 -11.981 1.00  47.58 0 S 1
HETATM 4136 O O   . HOH . . 179 ? -55.770  7.895 -14.194 1.00  49.29 0 S 1
HETATM 4137 O O   . HOH . . 180 ? -18.670 -13.849  0.867 1.00  45.93 0 S 1
HETATM 4138 O O   . HOH . . 181 ? -1.810  9.529 -4.245 1.00  56.89 0 S 1
HETATM 4139 O O   . HOH . . 182 ? -22.834 -19.897 -22.552 1.00  52.03 0 S 1
HETATM 4140 O O   . HOH . . 183 ? -17.198 11.135 -12.408 1.00  59.01 0 S 1
HETATM 4141 O O   . HOH . . 184 ? -22.580  5.948 -15.768 1.00  50.17 0 S 1
HETATM 4142 O O   . HOH . . 185 ? -37.409 -14.325 -23.010 1.00  49.39 0 S 1
HETATM 4143 O O   . HOH . . 186 ? -36.989 11.359  5.459 1.00  48.66 0 S 1
HETATM 4144 O O   . HOH . . 187 ? 11.669 -42.199 -22.489 1.00  43.93 0 S 1
HETATM 4145 O O   . HOH . . 188 ? -39.032 20.210 -3.372 1.00  57.51 0 S 1
HETATM 4146 O O   . HOH . . 189 ? -42.983 15.041 -9.058 1.00  50.92 0 S 1
HETATM 4147 O O   . HOH . . 190 ? -15.693 -13.504  0.832 1.00  45.04 0 S 1
HETATM 4148 O O   . HOH . . 191 ? -6.297 -12.175 -27.025 1.00  55.48 0 S 1
HETATM 4149 O O   . HOH . . 192 ? 10.591 -17.168 -16.528 1.00  55.25 0 S 1
HETATM 4150 O O   . HOH . . 193 ?  1.171 -15.808 -16.512 1.00  39.18 0 S 1
HETATM 4151 O O   . HOH . . 194 ? -30.285 14.294  5.608 1.00  38.37 0 S 1
HETATM 4152 O O   . HOH . . 195 ? -17.840 -34.520 -12.042 1.00  48.98 0 S 1
HETATM 4153 O O   . HOH . . 196 ? -38.786  5.761 16.735 1.00  47.98 0 S 1
HETATM 4154 O O   . HOH . . 197 ? 13.375 -25.263 -28.692 1.00  35.64 0 S 1
HETATM 4155 O O   . HOH . . 198 ?  7.220 -29.462 -6.113 1.00  37.30 0 S 1
